# Supplementary material for: Effectiveness of perches in promoting bird-mediated seed dispersal for natural forest regeneration: a systematic review
Source: Environ Evid. 2025 Jun 14;14:10. doi: 10.1186/s13750-025-00363-8 (PMC12166613; doi:10.1186/s13750-025-00363-8)
Supplement: Supplementary file 3 — Supplementary Material 3: Additional File 3: AF3_Dataset. The dataset used for the narrative synthesis and meta-analysis, extracted from the eligible articles. [file 13750_2025_363_MOESM3_ESM.xlsx]

## Sheet: READ ME
Effectiveness of perches in promoting bird-mediated seed dispersal for natural forest regeneration: A systematic review
Additional File 3 Dataset
Dataset for the systematic review
Updated: 13 May 2025
field_details
- description of the data columns in the dataset
- includes list of options / answers for each column (if applicable)
dataset
- extracted data for the systematic review and meta-analysis
- subset was used for meta-analysis (those with known means and variances)
precipitation
- annual precipitation in mm obtained from CHIRPS dataset
- provides the annual precipitation for the study year and the quantile distribution of the historical rainfall for each of the sites with seedling-related outcomes
- classify year as very dry (<15th percentile of the historical rainfall), dry (15th – 35th), normal (35th – 65th), wet (65th – 85th) and very wet year (>85th percentile)
Column Header	Description
Article_no	unique article number identifier
Subgroup	unique study identifier
lat_dms	latitude of the study site
long_dms	longitude of the study site
study_yr	year the study was conducted
studyyr_ppt	annual precipitation during the study year
Q10	10th percentile of the historical rainfall
Q15	15th percentile of the historical rainfall
Q35	35th percentile of the historical rainfall
Q65	65th percentile of the historical rainfall
Q85	85th percentile of the historical rainfall
Q90	90th percentile of the historical rainfall
precip_category	precipitation category

## Sheet: field_details
Component	Label	Type	Description	options1	options2	options3	options4	options5	options6	options7	options8	options9	options10	options11	options12	options13	options14
Publication details	Article_no	Numerical	ID number for article
	Study_code	Numerical	unique identifier for the study; to cross-refrence with the critical appraisal scores
	meta_ok	Yes/No	Indicate whether the study is useful for meta-analysis or not
	Subgroup	Free text	ID number for studies within an article
	Title	Free text	Title of the publication
	Lead_author	Free text	Name of the primary/first author
	Email	Free text	Email address of the primary/first author
	Pub_year	Date	Year of publication
	Pub_type	Categorical	Type of publication	peer-reviewed journal article	organisational report	case/pilot study	conference proceeding	thesis	book/book chapter
Study details	Study_year	Date	Year study was conducted
	Country	Categorical	Country where the study was conducted	(see below)
	Lat	Numerical	Latitude in decimal degrees
	Long	Numerical	Longitude in decimal degrees
	Coord_source	Free text	Details on where the lat and long coordinates were obtained from
	Elevation	Numerical	Elevation in m.a.s.l.
Set-up	Int_general	Categorical	General perch type	artificial	semi-natural	natural
	Int_type	Categorical	Specific Intervention type	artificial other perch (wire, fence, etc.)	artificial pole	semi-natural pole	semi-natural shrub	shrub / shrub-like	stone / rock	tree island	tree island	tree: fleshyfruit-bearing isolated tree	tree: fleshyfruit-bearing tree (uncertain isolation)	tree: isolated tree (undefined)	tree: non-fleshyfruit-bearing isolated tree	tree: non-fleshyfruit-bearing tree (uncertain isolation)	tree: uncertain isolation&fruit
	Height_of_perch	Numerical	Perch height in meters
	Tree-shrub_sp	Free text	If intervention is isolated tree or shrub, indicate species
	Matrix	Categorical	Habitat type of the matrix	grassland	herbaceous_open	open_cleared_land	shrubland	tree_plantation	urban_park
	Forest	Free text	Type of forest or source habitat
	Ctrl_size	Numerical	Number of samples for the control
	Int_size	Numerical	Number of samples for the intervention
	dist_study	Yes/No	Filter on whether the study tested the effect of distance of perch to forest
	Distance	Numerical	Distance of perch to nearest forest in meters
	Length	Numerical	For seed outcome, the length of seed collection in days. For seedling outcome, length of monitoring since intervention/perturbation
	Method	Categorical	Method used in the study	seed plot	seed trap	seedling plot	seedling transect
Outcome	Out_general	Categorical	Type of outcome measured	seed richness	seed density	seedling richness	seedling density
	Out_spec	Free text	Notes on the specificity of outcome measured, whether the seeds or seedlings are native species, bird-dispersed, etc.
	Unit	Free text	Unit of the mean values
	Int_mean	Numerical	Mean value of the intervention
	Ctrl_mean	Numerical	Mean value of the control
	Variance	Categorical	Type of variance measured: 'SD/SE' for unclear error bars / values	SD	SE	CI	SD/SE
	Int_var	Numerical	Variance of the intervention
	Ctrl_var	Numerical	Variance of the control
	Source	Free text	Data source for the mean and variance values
Additional info for narrative synthesis	realm	Categorical	realms based on Ecoregions2017©Resolve map	Afrotropic	Australasia	Indomalayan	Nearctic	Neotropic	Oceania	Palearctic
	biome	Categorical	biomes based on Ecoregions2017©Resolve map	Mediterranean Forests, Woodlands & Scrub	Montane Grasslands & Shrublands	Temperate Broadleaf & Mixed Forests	Temperate Conifer Forests	Temperate Grasslands, Savannas & Shrublands	Tropical & Subtropical Grasslands, Savannas & Shrublands	Tropical & Subtropical Dry Broadleaf Forests	Tropical & Subtropical Moist Broadleaf Forests
List of countries		Matrix type	Description
Afghanistan		grassland	grassy open areas, including old pastures that failed to be colonized by woody plants
Albania		herbaceous_open	open habitats dominated by herbs / ferns (e.g., low vegetation)
Algeria		open_cleared_land	open land with cleared ground cover, usually with high disturbance history (e.g., harvested crop field, mining areas)
Andorra		shrubland	with scattered trees and shrubs, including regenerating landscape
Angola		tree_plantation	with trees planted for forestry
Antigua and Barbuda		urban_park	managed gardens or greenspaces in an urban area
Argentina
Armenia
Australia
Austria
Azerbaijan
Bahamas
Bahrain
Bangladesh
Barbados
Belarus
Belgium
Belize
Benin
Bhutan
Bolivia
Bosnia and Herzegovina
Botswana
Brazil
Brunei
Bulgaria
Burkina Faso
Burundi
Côte d'Ivoire
Cabo Verde
Cambodia
Cameroon
Canada
Central African Republic
Chad
Chile
China
Colombia
Comoros
Congo (Congo-Brazzaville)
Costa Rica
Croatia
Cuba
Cyprus
Czechia (Czech Republic)
Democratic Republic of the Congo
Denmark
Djibouti
Dominica
Dominican Republic
Ecuador
Egypt
El Salvador
Equatorial Guinea
Eritrea
Estonia
Eswatini (fmr. "Swaziland")
Ethiopia
Fiji
Finland
France
Gabon
Gambia
Georgia
Germany
Ghana
Greece
Grenada
Guatemala
Guinea
Guinea-Bissau
Guyana
Haiti
Holy See
Honduras
Hungary
Iceland
India
Indonesia
Iran
Iraq
Ireland
Israel
Italy
Jamaica
Japan
Jordan
Kazakhstan
Kenya
Kiribati
Kuwait
Kyrgyzstan
Laos
Latvia
Lebanon
Lesotho
Liberia
Libya
Liechtenstein
Lithuania
Luxembourg
Madagascar
Malawi
Malaysia
Maldives
Mali
Malta
Marshall Islands
Mauritania
Mauritius
Mexico
Micronesia
Moldova
Monaco
Mongolia
Montenegro
Morocco
Mozambique
Myanmar (formerly Burma)
Namibia
Nauru
Nepal
Netherlands
New Zealand
Nicaragua
Niger
Nigeria
North Korea
North Macedonia
Norway
Oman
Pakistan
Palau
Palestine State
Panama
Papua New Guinea
Paraguay
Peru
Philippines
Poland
Portugal
Qatar
Romania
Russia
Rwanda
Saint Kitts and Nevis
Saint Lucia
Saint Vincent and the Grenadines
Samoa
San Marino
Sao Tome and Principe
Saudi Arabia
Senegal
Serbia
Seychelles
Sierra Leone
Singapore
Slovakia
Slovenia
Solomon Islands
Somalia
South Africa
South Korea
South Sudan
Spain
Sri Lanka
Sudan
Suriname
Sweden
Switzerland
Syria
Tajikistan
Tanzania
Thailand
Timor-Leste
Togo
Tonga
Trinidad and Tobago
Tunisia
Turkey
Turkmenistan
Tuvalu
Uganda
Ukraine
United Arab Emirates
United Kingdom
United States of America
Uruguay
Uzbekistan
Vanuatu
Venezuela
Vietnam
Yemen
Zambia
Zimbabwe
Puerto Rico

## Sheet: dataset
Article_no	Study_code	meta_ok	Subgroup	Title	Lead_author	Email	Pub_year	Pub_type	Study_year	Country	Lat	Long	Coord_source	Elevation	Int_general	Int_type	Height_of_perch	Tree-shrub_sp	Matrix	Forest	Ctrl_size	Int_size	dist_study	Distance	Length	Method	Out_general	Out_spec	Unit	Int_mean	Ctrl_mean	Variance	Int_var	Ctrl_var	Source	realm	biome
1	1-FazendaVitoria1985	no	FazendaVitoria1985	A Comparative Study of Tree Establishment in Abandoned Pasture and Mature Forest of Eastern Amazonia	Daniel C Nepstad	NA	1996	peer-reviewed journal article	1987-1988	Brazil	2°59'0"S	47°31'0"W	Paper		natural	tree: fleshyfruit-bearing isolated tree	3	Solanum crinitum	shrubland	semi-evergreen rainforest	4	4	no		366	seed trap	seed density	specific sp, frugivore discharged seeds (examined bird and bat feces)	seeds/m2/yr	990	2.4				in text	Neotropic	Tropical & Subtropical Moist Broadleaf Forests
2	2-Florida1984SeedDensity	yes	Florida1984SeedDensity	Accelerating Forest Succession in a Fragmented Landscape: The Role of Birds and Perches	T.R McClanahan	NA	1993	peer-reviewed journal article	1984-1986	United States of America	27°42'N	81°51'W	Paper; corrected to 81W from 18W		semi-natural	semi-natural pole	11.3 ± 2.8	unspecified	open_cleared_land	Floodplain forest	7	7	no	~60-240m	607	seed trap	seed density	bird dispersed seeds	seed /m2	340.9	2.04	SE	66.1	2.04	in text	Nearctic	Temperate Grasslands, Savannas & Shrublands
2	2-Florida1990SeedlingDensity	yes	Florida1990SeedlingDensity	Accelerating Forest Succession in a Fragmented Landscape: The Role of Birds and Perches	T.R McClanahan	NA	1993	peer-reviewed journal article	1990	United States of America	27°42'N	81°51'W	Paper; corrected to 81W from 18W		semi-natural	semi-natural pole	11.3 ± 2.8	unspecified	open_cleared_land	Floodplain forest	30	30	no	~60-240m	1095	seedling plot	seedling density	bird-dispersed seedlings	seedling /m2	2	0.07	SE	0.45	0.04	in text	Nearctic	Temperate Grasslands, Savannas & Shrublands
2	2-Florida1989SeedlingDensity	yes	Florida1989SeedlingDensity	Accelerating Forest Succession in a Fragmented Landscape: The Role of Birds and Perches	T.R McClanahan	NA	1993	peer-reviewed journal article	1989	United States of America	27°42'N	81°51'W	Paper; corrected to 81W from 18W		semi-natural	semi-natural pole	11.3 ± 2.8	unspecified	open_cleared_land	Floodplain forest	30	30	no	~60-240m	365	seedling plot	seedling density	bird-dispersed seedlings	seedling /m2	1.4	0	SE	0.25	0	in text	Nearctic	Temperate Grasslands, Savannas & Shrublands
3	3-PalangkaRaya200750mSeedDensityDry	no	PalangkaRaya200750mSeedDensityDry	Artificial bird perches for the regeneration of degraded tropical peat swamp forest: A restoration tool with limited potential	Laura L.B Graham	llbg1@le.ac.uk	2012	peer-reviewed journal article	2007-2008	Indonesia	2°18'S	113°50'E	Paper	30	artificial	artificial pole	8		shrubland	peat swamp forest	8	8	yes	50	365	seed trap	seed density	Seeds separated out from bird feces and plant litter	seeds per trap (g)	0.937729	fig3b	SD/SE	1.07834	fig3b	fig3b	Indomalayan	Tropical & Subtropical Moist Broadleaf Forests
3	3-PalangkaRaya200750mSeedDensityWet	no	PalangkaRaya200750mSeedDensityWet	Artificial bird perches for the regeneration of degraded tropical peat swamp forest: A restoration tool with limited potential	Laura L.B Graham	llbg1@le.ac.uk	2012	peer-reviewed journal article	2007-2008	Indonesia	2°18'S	113°50'E	Paper	30	artificial	artificial pole	8		shrubland	peat swamp forest	8	8	yes	50	365	seed trap	seed density	Seeds separated out from bird feces and plant litter	seeds per trap (g)	1.87546	fig3b	SD/SE	2.60071	fig3b	fig3b	Indomalayan	Tropical & Subtropical Moist Broadleaf Forests
3	3-PalangkaRaya2007200mSeedDensityDry	no	PalangkaRaya2007200mSeedDensityDry	Artificial bird perches for the regeneration of degraded tropical peat swamp forest: A restoration tool with limited potential	Laura L.B Graham	llbg1@le.ac.uk	2012	peer-reviewed journal article	2007-2008	Indonesia	2°18'S	113°50'E	Paper	30	artificial	artificial pole	8		shrubland	peat swamp forest	8	8	yes	200	365	seed trap	seed density	Seeds separated out from bird feces and plant litter	seeds per trap (g)	1.78755	fig3b	SD/SE	2.17783	fig3b	fig3b	Indomalayan	Tropical & Subtropical Moist Broadleaf Forests
3	3-PalangkaRaya2007200mSeedDensityWet	no	PalangkaRaya2007200mSeedDensityWet	Artificial bird perches for the regeneration of degraded tropical peat swamp forest: A restoration tool with limited potential	Laura L.B Graham	llbg1@le.ac.uk	2012	peer-reviewed journal article	2007-2008	Indonesia	2°18'S	113°50'E	Paper	30	artificial	artificial pole	8		shrubland	peat swamp forest	8	8	yes	200	365	seed trap	seed density	Seeds separated out from bird feces and plant litter	seeds per trap (g)	2.37363	fig3b	SD/SE	2.47384	fig3b	fig3b	Indomalayan	Tropical & Subtropical Moist Broadleaf Forests
3	3-PalangkaRaya2007200mSeedlingPlot	no	PalangkaRaya2007200mSeedlingPlot	Artificial bird perches for the regeneration of degraded tropical peat swamp forest: A restoration tool with limited potential	Laura L.B Graham	llbg1@le.ac.uk	2012	peer-reviewed journal article	2007-2008	Indonesia	2°18'S	113°50'E	Paper	30	artificial	artificial pole	8		shrubland	peat swamp forest	8	8	yes	200	365	seedling plot	seedling density	animal dispersed seedlings	Number of seedlings	5.90083	Fig4	SD/SE	12.6895	Fig4	Fig4	Indomalayan	Tropical & Subtropical Moist Broadleaf Forests
3	3-PalangkaRaya200750mSeedlingPlot	no	PalangkaRaya200750mSeedlingPlot	Artificial bird perches for the regeneration of degraded tropical peat swamp forest: A restoration tool with limited potential	Laura L.B Graham	llbg1@le.ac.uk	2012	peer-reviewed journal article	2007-2008	Indonesia	2°18'S	113°50'E	Paper	30	artificial	artificial pole	8		shrubland	peat swamp forest	8	8	yes	50	365	seedling plot	seedling density	animal dispersed seedlings	Number of seedlings	2.19835	Fig4	SD/SE	4.17418	Fig4	Fig4	Indomalayan	Tropical & Subtropical Moist Broadleaf Forests
4	4-Tijucas2012SeedRichness	yes	Tijucas2012SeedRichness	Artificial perches and solarization for forest restoration: Assessment of their value	Aline Luiza Tomazi	aline_luiza_05@hotmail.com	2016	peer-reviewed journal article	2011-2012	Brazil	27°15'48"S	48°44'49"W	Paper	15	artificial	artificial pole	2		grassland	semi-evergreen rainforest (tropical)	20	20	no		365	seed trap	seed richness	zoochoric dispersal only	Zoochoric seed species richness	29.9761	16.8019	SD	12.4159	11.3268	Fig2	Neotropic	Tropical & Subtropical Moist Broadleaf Forests
4	4-Tijucas2012SeedRain	yes	Tijucas2012SeedRain	Artificial perches and solarization for forest restoration: Assessment of their value	Aline Luiza Tomazi	aline_luiza_05@hotmail.com	2016	peer-reviewed journal article	2011-2012	Brazil	27°15'48"S	48°44'49"W	Paper	15	artificial	artificial pole	2		grassland	semi-evergreen rainforest (tropical)	1356	4143	no		365	seed trap	seed density	zoochoric dispersal only	median seeds across all traps	324.75	105.25	SD	139.187	57.167	Computed from median: Perch: n=4,143; median=138.5; min-max=8.0-1,014.0 Control: n= 1,356; median=31; min-max=0.0-351.0	Neotropic	Tropical & Subtropical Moist Broadleaf Forests
5	5-Espinal2014	yes	Espinal2014	Artificial perches for birds in deforested areas favour a seed rain similar to woodland remnants	Brenda Yamile Guidetti	guidettibrenda@gmail.com	2022	peer-reviewed journal article	2014-2016	Argentina	31°43'30"S	60°20'00"W	Paper		artificial	artificial pole	2		shrubland	dry deciduous forest (temperate)	24	24	no	10-40	517	seed trap	seed density	zoochoric seed rain abundance - specifically counted seeds dispersed by birds only based on feces	seed abundance / month	8.5659	0.07937	SE	2.1003	0.03842	data obtained from the supplementary info	Neotropic	Temperate Grasslands, Savannas & Shrublands
6	6-SenadorGuiomard2016-20m	yes	SenadorGuiomard2016-20m	Artificial perches for the supply of seeds in a fragmented landscape in southwest Brazilian Amazon	Luana Alencar	luana.alencarlima@gmail.com	2020	peer-reviewed journal article	2016-2017	Brazil	10°03'34"S	67°37'06"W	Paper		artificial	artificial pole	3		grassland	semi-evergreen rainforest (tropical)	2	2	yes	20	396	seed trap	seed density	zoochoric dispersal; Number of seeds collected in the seed traps per treatment	seeds / 3m2	41	15	SE	74	25	in text	Neotropic	Tropical & Subtropical Moist Broadleaf Forests
6	6-SenadorGuiomard2016-40m	yes	SenadorGuiomard2016-40m	Artificial perches for the supply of seeds in a fragmented landscape in southwest Brazilian Amazon	Luana Alencar	luana.alencarlima@gmail.com	2020	peer-reviewed journal article	2016-2017	Brazil	10°03'34"S	67°37'06"W	Paper		artificial	artificial pole	3		grassland	semi-evergreen rainforest (tropical)	2	2	yes	40	396	seed trap	seed density	zoochoric dispersal; Number of seeds collected in the seed traps per treatment	seeds / 3m2	41	26	SE	65	46	in text	Neotropic	Tropical & Subtropical Moist Broadleaf Forests
6	6-SenadorGuiomard2016-5m	yes	SenadorGuiomard2016-5m	Artificial perches for the supply of seeds in a fragmented landscape in southwest Brazilian Amazon	Luana Alencar	luana.alencarlima@gmail.com	2020	peer-reviewed journal article	2016-2017	Brazil	10°03'34"S	67°37'06"W	Paper		artificial	artificial pole	3		grassland	semi-evergreen rainforest	2	2	yes	5	396	seed trap	seed density	zoochoric dispersal; Number of seeds collected in the seed traps per treatment	seeds / 3m2	52	25	SE	216	43	in text	Neotropic	Tropical & Subtropical Moist Broadleaf Forests
7	7-Pelotas2017AbundanceArtificial	yes	Pelotas2017AbundanceArtificial	Artificial perches increase bird-mediated seed rain in agricultural fallow area in southern Brazil	Thales Castilhos de Freitas	thales.castilhos@gmail.com	2022	peer-reviewed journal article	2017-2018	Brazil	31°37'24"S	52°31'40"W	Paper	160	artificial	artificial pole	3.5		grassland	semi-evergreen rainforest (tropical)	12	12	yes	5m, 25m, 50m	365	seed trap	seed density	zoochoric seeds only; most abundant species: Solanum americanum, Ficus organensis, Pittosporum undulatum and Schinus terbinthifolia	total seeds	1907.25	21	SD	1347.53	34.23	in text	Neotropic	Tropical & Subtropical Grasslands, Savannas & Shrublands
7	7-Pelotas2017RichnessArtificial	yes	Pelotas2017RichnessArtificial	Artificial perches increase bird-mediated seed rain in agricultural fallow area in southern Brazil	Thales Castilhos de Freitas	thales.castilhos@gmail.com	2022	peer-reviewed journal article	2017-2018	Brazil	31°37'24"S	52°31'40"W	Paper	160	artificial	artificial pole	3.5		grassland	semi-evergreen rainforest (tropical)	12	12	yes	5m, 25m, 50m	365	seed trap	seed richness	zoochoric species	seed richness	24.58	1.58	SD	4.87	1.08	in text	Neotropic	Tropical & Subtropical Grasslands, Savannas & Shrublands
8	8-PedraBrancaMassif-seedlingsManagement	no	PedraBrancaMassif-seedlingsManagement	Artificial perches: Ecological and functional aspects of its contribution in the atlantic forest	Mariana de Andrade Iguatemy	NA	2020	peer-reviewed journal article	2015	Brazil	22°55'18.1"S	43°34'46.7"W	paper; map figure		artificial	artificial pole	6		shrubland	sub-montane forest (tropical)	Control size not specified	10	no	30m, 60m	180	seedling plot	seedling density	all seedlings	Seedling establishment per plot	1	0.1	SD/SE	4.37	0.32	in text	Neotropic	Tropical & Subtropical Moist Broadleaf Forests
8	8-PedraBrancaMassif2015-richness	yes	PedraBrancaMassif2015-richness	Artificial perches: Ecological and functional aspects of its contribution in the atlantic forest	Mariana de Andrade Iguatemy	m_iguatemy@hotmail.com; marianaiguatemy@gmail.com.	2020	peer-reviewed journal article	2015	Brazil	22°55'18.1"S	43°34'46.7"W	paper; map figure		artificial	artificial pole	6		shrubland	sub-montane forest (tropical)	10	10	yes	30m, 60m	180	seed trap	seed richness	all seeds but excluded all grass (wind dispersed were excluded)	species richness	12.4742	5.01718	SD	2.50859	0.962199	Fig4	Neotropic	Tropical & Subtropical Moist Broadleaf Forests
8	8-PedraBrancaMassif-seedlingsWManagement	no	PedraBrancaMassif-seedlingsWManagement	Artificial perches: Ecological and functional aspects of its contribution in the atlantic forest	Mariana de Andrade Iguatemy	NA	2020	peer-reviewed journal article	2015	Brazil	22°55'18.1"S	43°34'46.7"W	paper; map figure		artificial	artificial pole	6		shrubland	sub-montane forest (tropical)	Control size not specified	10	no	30m, 60m	180	seedling plot	seedling density	all seedlings	Seedling establishment per plot	2.5	0	SD/SE	1.23	0	in text	Neotropic	Tropical & Subtropical Moist Broadleaf Forests
8	8-PedraBrancaMassif-abundance	no	PedraBrancaMassif-abundance	Artificial perches: Ecological and functional aspects of its contribution in the atlantic forest	Mariana de Andrade Iguatemy	m_iguatemy@hotmail.com; marianaiguatemy@gmail.com.	2020	peer-reviewed journal article	2015	Brazil	22°55'18.1"S	43°34'46.7"W	paper; map figure		artificial	artificial pole	6		shrubland	sub-montane forest (tropical)	10	10	yes	30m, 60m	180	seed trap	seed density	all seeds except wind dispersed; recorded 1,233 zoochorous seeds under perches and only eleven in the control group	Median seed abundance	448.5 (median)	53 (median)				in text	Neotropic	Tropical & Subtropical Moist Broadleaf Forests
10	10-Hawai'iLB	yes	Hawai'iLB	Biological Invasion by Myrica Faya in Hawai'i: Plant Demography, Nitrogen Fixation, Ecosystem Effects	Peter M Vitousek		1989	peer-reviewed journal article	1985-1987	United States of America	19°20'N	155°15'W	Paper	1100-1250	natural	tree: non-fleshyfruit-bearing isolated tree		Metrosideros polymorpha	shrubland	montane forest (tropical)	10	10	no		730	seed trap	seed density	dispersed Myrica faya seeds; based on removal of pulp presumably after bird gut passage	Seeds/m2/yr	60	0	SE	12	0	in text	Oceania	Tropical & Subtropical Dry Broadleaf Forests
10	10-Hawai'iUB	yes	Hawai'iUB	Biological Invasion by Myrica Faya in Hawai'i: Plant Demography, Nitrogen Fixation, Ecosystem Effects	Peter M Vitousek		1989	peer-reviewed journal article	1985-1987	United States of America	19°20'N	155°15'W	Paper	1100-1250	natural	tree: non-fleshyfruit-bearing isolated tree		Metrosideros polymorpha	shrubland	montane forest (tropical)	10	10	no		730	seed trap	seed density	dispersed Myrica faya seeds; based on removal of pulp presumably after bird gut passage	Seeds/m2/yr	6	0	SE	2	0	in text	Oceania	Tropical & Subtropical Dry Broadleaf Forests
11	11-LuquilloExperimentalForestES15-seed	yes	11-LuquilloExperimentalForestES15-seed	Bird Perches Increase Forest Seeds on Puerto Rican Landslides	Aaron B Sheils	shiels@sunites.upr.clu.edu	2003	peer-reviewed journal article	2000-2001	Puerto Rico	18°19'N	65°50'W	Paper; midpoint	480	semi-natural	semi-natural pole	4-4.5m (but 0.7m buried under ground to stabalise perch)	unspecified	shrubland	montane forest (tropical)	2	2	no	>5m	429	seed trap	seed density	Bird dispersed seeds	seeds/m2	110.8	0	SE	38.7	0	in text	Neotropic	Tropical & Subtropical Moist Broadleaf Forests
11	11-LuquilloExperimentalForestES16-seed	yes	11-LuquilloExperimentalForestES16-seed	Bird Perches Increase Forest Seeds on Puerto Rican Landslides	Aaron B Sheils	shiels@sunites.upr.clu.edu	2003	peer-reviewed journal article	2000-2001	Puerto Rico	18°19'N	65°50'W	Paper; midpoint	480	semi-natural	semi-natural pole	4-4.5m (but 0.7m buried under ground to stabalise perch)	unspecified	shrubland	montane forest (tropical)	2	2	no	>5m	429	seed trap	seed density	Bird dispersed seeds	seeds/m2	117.3	0	SE	64.4	0	in text	Neotropic	Tropical & Subtropical Moist Broadleaf Forests
11	11-LuquilloExperimentalForestES17-seed	yes	11-LuquilloExperimentalForestES17-seed	Bird Perches Increase Forest Seeds on Puerto Rican Landslides	Aaron B Sheils	shiels@sunites.upr.clu.edu	2003	peer-reviewed journal article	2000-2001	Puerto Rico	18°19'N	65°50'W	Paper; midpoint	480	semi-natural	semi-natural pole	4-4.5m (but 0.7m buried under ground to stabalise perch)	unspecified	shrubland	montane forest (tropical)	2	2	no	>5m	429	seed trap	seed density	Bird dispersed seeds	seeds/m2	20.6	1.3	SE	7.7	1.3	in text	Neotropic	Tropical & Subtropical Moist Broadleaf Forests
11	11-LuquilloExperimentalForestES9-seed	yes	11-LuquilloExperimentalForestES9-seed	Bird Perches Increase Forest Seeds on Puerto Rican Landslides	Aaron B Sheils	shiels@sunites.upr.clu.edu	2003	peer-reviewed journal article	2000-2001	Puerto Rico	18°19'N	65°50'W	Paper; midpoint	480	semi-natural	semi-natural pole	4-4.5m (but 0.7m buried under ground to stabalise perch)	unspecified	shrubland	montane forest (tropical)	2	2	no	>5m	429	seed trap	seed density	Bird dispersed seeds	seeds/m2	19.3	0	SE	14.2	0	in text	Neotropic	Tropical & Subtropical Moist Broadleaf Forests
11	11-LuquilloExperimentalForestMY7-seed	yes	11-LuquilloExperimentalForestMY7-seed	Bird Perches Increase Forest Seeds on Puerto Rican Landslides	Aaron B Sheils	shiels@sunites.upr.clu.edu	2003	peer-reviewed journal article	2000-2001	Puerto Rico	18°19'N	65°50'W	Paper; midpoint	480	semi-natural	semi-natural pole	4-4.5m (but 0.7m buried under ground to stabalise perch)	unspecified	shrubland	montane forest (tropical)	2	2	no	>5m	429	seed trap	seed density	Bird dispersed seeds	seeds/m2	23.3	1.3	SE	12.9	1.3	in text	Neotropic	Tropical & Subtropical Moist Broadleaf Forests
11	11-LuquilloExperimentalForestRB12-seed	yes	11-LuquilloExperimentalForestRB12-seed	Bird Perches Increase Forest Seeds on Puerto Rican Landslides	Aaron B Sheils	shiels@sunites.upr.clu.edu	2003	peer-reviewed journal article	2000-2001	Puerto Rico	18°19'N	65°50'W	Paper; midpoint	480	semi-natural	semi-natural pole	4-4.5m (but 0.7m buried under ground to stabalise perch)	unspecified	shrubland	montane forest (tropical)	2	2	no	>5m	429	seed trap	seed density	Bird dispersed seeds	seeds/m2	1.3	0	SE	1.3	0	in text	Neotropic	Tropical & Subtropical Moist Broadleaf Forests
11	11-LuquilloExperimentalForestES17-seedling	yes	11-LuquilloExperimentalForestES17-seedling	Bird Perches Increase Forest Seeds on Puerto Rican Landslides	Aaron B Sheils	shiels@sunites.upr.clu.edu	2003	peer-reviewed journal article	2000-2001	Puerto Rico	18°19'N	65°50'W	Paper; midpoint	440	semi-natural	semi-natural pole	4-4.5m (but 0.7m buried under ground to stabalise perch)	unspecified	shrubland	montane forest (tropical)	2	2	no	>5m	440.2	seedling plot	seedling density	Seedlings of bird-dispersed seeds	Seedlings/m2	11.6	7.73	SE	9.02	0	in text	Neotropic	Tropical & Subtropical Moist Broadleaf Forests
11	11-LuquilloExperimentalForestMY7-seedling	yes	11-LuquilloExperimentalForestMY7-seedling	Bird Perches Increase Forest Seeds on Puerto Rican Landslides	Aaron B Sheils	shiels@sunites.upr.clu.edu	2003	peer-reviewed journal article	2000-2001	Puerto Rico	18°19'N	65°50'W	Paper; midpoint	630	semi-natural	semi-natural pole	4-4.5m (but 0.7m buried under ground to stabalise perch)	unspecified	shrubland	montane forest (tropical)	2	2	no	>5m	440.2	seedling plot	seedling density	Seedlings of bird-dispersed seeds	Seedlings/m2	10.31	0	SE	7.73	0	in text	Neotropic	Tropical & Subtropical Moist Broadleaf Forests
11	11-LuquilloExperimentalForestES15-seedling	yes	11-LuquilloExperimentalForestES15-seedling	Bird Perches Increase Forest Seeds on Puerto Rican Landslides	Aaron B Sheils	shiels@sunites.upr.clu.edu	2003	peer-reviewed journal article	2000-2001	Puerto Rico	18°19'N	65°50'W	Paper; midpoint	480	semi-natural	semi-natural pole	4-4.5m (but 0.7m buried under ground to stabalise perch)	unspecified	shrubland	montane forest (tropical)	2	2	no	>5m	440.2	seedling plot	seedling density	Seedlings of bird-dispersed seeds	Seedlings/m2	6.44	0	SE	1.29	0	in text	Neotropic	Tropical & Subtropical Moist Broadleaf Forests
11	11-LuquilloExperimentalForestRB12-seedling	yes	11-LuquilloExperimentalForestRB12-seedling	Bird Perches Increase Forest Seeds on Puerto Rican Landslides	Aaron B Sheils	shiels@sunites.upr.clu.edu	2003	peer-reviewed journal article	2000-2001	Puerto Rico	18°19'N	65°50'W	Paper; midpoint	650	semi-natural	semi-natural pole	4-4.5m (but 0.7m buried under ground to stabalise perch)	unspecified	shrubland	montane forest (tropical)	2	2	no	>5m	440.2	seedling plot	seedling density	Seedlings of bird-dispersed seeds	Seedlings/m2	2.58	1.29	SE	2.58	1.29	in text	Neotropic	Tropical & Subtropical Moist Broadleaf Forests
11	11-LuquilloExperimentalForestES16-seedling	yes	11-LuquilloExperimentalForestES16-seedling	Bird Perches Increase Forest Seeds on Puerto Rican Landslides	Aaron B Sheils	shiels@sunites.upr.clu.edu	2003	peer-reviewed journal article	2000-2001	Puerto Rico	18°19'N	65°50'W	Paper; midpoint	480	semi-natural	semi-natural pole	4-4.5m (but 0.7m buried under ground to stabalise perch)	unspecified	shrubland	montane forest (tropical)	2	2	no	>5m	440.2	seedling plot	seedling density	Seedlings of bird-dispersed seeds	Seedlings/m2	0	0	SE	0	0	in text	Neotropic	Tropical & Subtropical Moist Broadleaf Forests
11	11-LuquilloExperimentalForestES9-seedling	yes	11-LuquilloExperimentalForestES9-seedling	Bird Perches Increase Forest Seeds on Puerto Rican Landslides	Aaron B Sheils	shiels@sunites.upr.clu.edu	2003	peer-reviewed journal article	2000-2001	Puerto Rico	18°19'N	65°50'W	Paper; midpoint	470	semi-natural	semi-natural pole	4-4.5m (but 0.7m buried under ground to stabalise perch)	unspecified	shrubland	montane forest (tropical)	2	2	no	>5m	440.2	seedling plot	seedling density	Seedlings of bird-dispersed seeds	Seedlings/m2	0	0	SE	0	0	in text	Neotropic	Tropical & Subtropical Moist Broadleaf Forests
12	12-Montpellier1981NofSeeds	yes	Montpellier1981NofSeeds	Bird-Dispersed Seed Rain and Seedling Establishment in Patchy Mediterranean Vegetation	M. Debussche	max.debussche@cefe.cnrs-mop.fr	1994	peer-reviewed journal article	1981-1983	France	43°39'N	03°51'E	Paper	60	natural	tree: fleshyfruit-bearing isolated tree		Prunus dulcis	grassland	managed/disturbed woodland	2	2	no	20 and 14 m from coppice edge	547	seed trap	seed density	Bird dispersed seeds	seeds/m2	1790.5	38.5	SD	874.7	29	in text	Palearctic	Mediterranean Forests, Woodlands & Scrub
12	12-Montpellier1992NofFleshyFruitedSeedlings>1yr	yes	Montpellier1992NofFleshyFruitedSeedlings>1yr	Bird-Dispersed Seed Rain and Seedling Establishment in Patchy Mediterranean Vegetation	M. Debussche	max.debussche@cefe.cnrs-mop.fr	1994	peer-reviewed journal article	1992	France	43°39'N	03°51'E	Paper	60	natural	tree: fleshyfruit-bearing isolated tree		Prunus dulcis	grassland	managed/disturbed woodland	24	6	no			seedling plot	seedling density	Seedlings of fleshy-fruited plants (doesn't specify if bird dispersed)	seedlings/m2	25.5	1.9	SD	32.9	3.2	in text	Palearctic	Mediterranean Forests, Woodlands & Scrub
12	12-Montpellier1983NofFleshyFruitedSeedlings>1yr	yes	Montpellier1983NofFleshyFruitedSeedlings>1yr	Bird-Dispersed Seed Rain and Seedling Establishment in Patchy Mediterranean Vegetation	M. Debussche	max.debussche@cefe.cnrs-mop.fr	1994	peer-reviewed journal article	1983	France	43°39'N	03°51'E	Paper	60	natural	tree: fleshyfruit-bearing isolated tree		Prunus dulcis	grassland	managed/disturbed woodland	16	4	no			seedling plot	seedling density	Seedlings of fleshy-fruited plants (doesn't specify if bird dispersed)	seedlings/m2	0.25	0.06	SD	0.5	0.25	in text	Palearctic	Mediterranean Forests, Woodlands & Scrub
13	13-GutierrezLake	no	GutierrezLake	Birds as mediators of passive restoration during early post-fire recovery	Laura Cavallero	laucavallero@yahoo.com.ar	2013	peer-reviewed journal article	2008-2009	Argentina	41°11'42"S	71°25'150"W	Paper	939	natural	tree: isolated tree (undefined)	1.5-20		shrubland	managed/disturbed woodland	75	75	no		90	seed trap	seed density	endozoochorous species; consider seeds without pulp to be bird dispersed	seeds/m2	33.6673	Fig1b	SD/SE	27.2725	Fig1b	Fig1b	Neotropic	Temperate Broadleaf & Mixed Forests
13	13-LosMoscosLake	no	LosMoscosLake	Birds as mediators of passive restoration during early post-fire recovery	Laura Cavallero	laucavallero@yahoo.com.ar	2013	peer-reviewed journal article	2008-2009	Argentina	41°21'65"S	71°38'54"W	Paper	950	natural	tree: isolated tree (undefined)	1.5-20		shrubland	managed/disturbed woodland	75	75	no		90	seed trap	seed density	endozoochorous species; consider seeds without pulp to be bird dispersed	seeds/m2	11.1416	Fig1a	SD/SE	10.8949	Fig1a	Fig1a	Neotropic	Temperate Broadleaf & Mixed Forests
13	13-CatedralMount	no	CatedralMount	Birds as mediators of passive restoration during early post-fire recovery	Laura Cavallero	laucavallero@yahoo.com.ar	2013	peer-reviewed journal article	2008-2009	Argentina	41°12'06"S	71°26'17"W	Paper	1150	natural	tree: isolated tree (undefined)	1.5-20		shrubland	managed/disturbed woodland	75	75	no		90	seed trap	seed density	endozoochorous species; consider seeds without pulp to be bird dispersed	seeds/m2	6.5896	Fig1c	SD/SE	6.64052	Fig1c	Fig1c	Neotropic	Temperate Broadleaf & Mixed Forests
13	13-NahuelHuapi2008ALL	no	NahuelHuapi2008ALL	Birds as mediators of passive restoration during early post-fire recovery	Laura Cavallero	laucavallero@yahoo.com.ar; cavallero.lauri@gmail.com	2013	peer-reviewed journal article	2008-2009	Argentina	41°16'37.73"S	71°31'29.63"W	Paper; midpoint of the three sites: Los Moscos Lake 41° 21' 65" S 71° 38' 54" W; Gutiérrez Lake 41° 11'42" S 71° 25' 150"W; Catedral Mount 41° 12' 06" S 71° 26' 17" W	950-1150	natural	tree: isolated tree (undefined)	1.5-20		shrubland	managed/disturbed woodland	225	225	no		90	seed trap	seed density	all dispersal mode categories	seeds/m2	12.5	6.7				in text	Neotropic	Temperate Broadleaf & Mixed Forests
13	13-NahuelHuapi2008Endozoochorous	no	NahuelHuapi2008Endozoochorous	Birds as mediators of passive restoration during early post-fire recovery	Laura Cavallero	laucavallero@yahoo.com.ar	2013	peer-reviewed journal article	2008-2009	Argentina	41°16'37.73"S	71°31'29.63"W	Paper; midpoint of the three sites: Los Moscos Lake 41° 21' 65" S 71° 38' 54" W; Gutiérrez Lake 41° 11'42" S 71° 25' 150"W; Catedral Mount 41° 12' 06" S 71° 26' 17" W	950-1150	natural	tree: isolated tree (undefined)	1.5-20		shrubland	managed/disturbed woodland	225	225	no		90	seed trap	seed density	endozoochorous seeds	seeds/m2	17.25	1.92				in text	Neotropic	Temperate Broadleaf & Mixed Forests
15	15-Ruwenzori1998TreeDensity	yes	Ruwenzori1998TreeDensity	Consequences of plantation harvest during tropical forest restoration in Uganda	R. Scott Duncan	duncan@zoo.u¯.edu	2003	peer-reviewed journal article	1998-2000	Uganda	0°19'36.5"N	29°54'23.1"E	google maps near Rwenzori Mountains National Park	1500	natural	tree: isolated tree (undefined)	>/= 10	Dead Cypress	shrubland	moist-evergreen forest	20	20	no		547.5	seedling plot	seedling density	Animal-dispersed species	stems/ m2	1.8	0.4	SD	2.4	0.5	in text	Afrotropic	Montane Grasslands & Shrublands
15	15-Ruwenzori1998ShrubDensity	yes	Ruwenzori1998ShrubDensity	Consequences of plantation harvest during tropical forest restoration in Uganda	R. Scott Duncan	duncan@zoo.u¯.edu	2003	peer-reviewed journal article	1998-2000	Uganda	0°19'36.5"N	29°54'23.1"E	google maps near Rwenzori Mountains National Park	1500	natural	tree: isolated tree (undefined)	>/= 10	Dead Cypress	shrubland	moist-evergreen forest	20	20	no		547.5	seedling plot	seedling density	Animal-dispersed species	stems/ m2	0.1	0.2	SD	0.3	0.3	in text	Afrotropic	Montane Grasslands & Shrublands
15	15-Ruwenzori1998TreeRichness	yes	Ruwenzori1998TreeRichness	Consequences of plantation harvest during tropical forest restoration in Uganda	R. Scott Duncan	duncan@zoo.u¯.edu	2003	peer-reviewed journal article	1998-2000	Uganda	0°19'36.5"N	29°54'23.1"E	google maps near Rwenzori Mountains National Park	1500	natural	tree: isolated tree (undefined)	>/= 10	Dead Cypress	shrubland	moist-evergreen forest	20	20	no		547.5	seedling plot	seedling richness	Animal-dispersed species	species per m^2	0.8	0.3	SD	0.9	0.4	in text	Afrotropic	Montane Grasslands & Shrublands
15	15-Ruwenzori1998ShrubRichness	yes	Ruwenzori1998ShrubRichness	Consequences of plantation harvest during tropical forest restoration in Uganda	R. Scott Duncan	duncan@zoo.u¯.edu	2003	peer-reviewed journal article	1998-2000	Uganda	0°19'36.5"N	29°54'23.1"E	google maps near Rwenzori Mountains National Park	1500	natural	tree: isolated tree (undefined)	>/= 10	Dead Cypress	shrubland	moist-evergreen forest	20	20	no		547.5	seedling plot	seedling richness	Animal-dispersed species	species / m2	0.1	0.2	SD	0.2	0.3	in text	Afrotropic	Montane Grasslands & Shrublands
15	15-Ruwenzori1998TreeDensity_sapling	yes	Ruwenzori1998TreeDensity_sapling	Consequences of plantation harvest during tropical forest restoration in Uganda	R. Scott Duncan	duncan@zoo.u¯.edu	2003	peer-reviewed journal article	1998-2000	Uganda	0°19'36.5"N	29°54'23.1"E	google maps near Rwenzori Mountains National Park	1500	natural	tree: isolated tree (undefined)	>/= 10	Dead Cypress	shrubland	moist-evergreen forest	20	20	no		547.5	seedling plot	seedling density	zoochoric sapling (>1.0 m tall)	stems/ m2	0.7	0.5	SD	1.1	0.5	in text	Afrotropic	Montane Grasslands & Shrublands
15	15-Ruwenzori1998ShrubDensity_sapling	yes	Ruwenzori1998ShrubDensity_sapling	Consequences of plantation harvest during tropical forest restoration in Uganda	R. Scott Duncan	duncan@zoo.u¯.edu	2003	peer-reviewed journal article	1998-2000	Uganda	0°19'36.5"N	29°54'23.1"E	google maps near Rwenzori Mountains National Park	1500	natural	tree: isolated tree (undefined)	>/= 10	Dead Cypress	shrubland	moist-evergreen forest	20	20	no		547.5	seedling plot	seedling density	zoochoric sapling (>1.0 m tall)	stems/ m2	1.3	0.8	SD	0.9	0.8	in text	Afrotropic	Montane Grasslands & Shrublands
15	15-Ruwenzori1998TreeRichness_sapling	yes	Ruwenzori1998TreeRichness_sapling	Consequences of plantation harvest during tropical forest restoration in Uganda	R. Scott Duncan	duncan@zoo.u¯.edu	2003	peer-reviewed journal article	1998-2000	Uganda	0°19'36.5"N	29°54'23.1"E	google maps near Rwenzori Mountains National Park	1500	natural	tree: isolated tree (undefined)	>/= 10	Dead Cypress	shrubland	moist-evergreen forest	20	20	no		547.5	seedling plot	seedling richness	zoochoric sapling (>1.0 m tall)	species per m^2	0.5	0.5	SD	0.6	0.4	in text	Afrotropic	Montane Grasslands & Shrublands
15	15-Ruwenzori1998ShrubRichness_sapling	yes	Ruwenzori1998ShrubRichness_sapling	Consequences of plantation harvest during tropical forest restoration in Uganda	R. Scott Duncan	duncan@zoo.u¯.edu	2003	peer-reviewed journal article	1998-2000	Uganda	0°19'36.5"N	29°54'23.1"E	google maps near Rwenzori Mountains National Park	1500	natural	tree: isolated tree (undefined)	>/= 10	Dead Cypress	shrubland	moist-evergreen forest	20	20	no		547.5	seedling plot	seedling richness	zoochoric sapling (>1.0 m tall)	species / m2	0.7	0.5	SD	0.4	0.4	in text	Afrotropic	Montane Grasslands & Shrublands
16	16-Chulumani2010-20sd	yes	Chulumani2010-20sd	Deforested habitats lack seeds of late-successional and large-seeded plant species in tropical montane forests	Francisco Saavedra	saavedragramont.francisco@gmail.com	2015	peer-reviewed journal article	2010-2012	Bolivia	16°24'S	67°31'W	Paper	1700-2500	semi-natural	semi-natural pole	5	unspecified	shrubland	montane forest (tropical)	16	16	yes	20	730	seed trap	seed density	animal-dispersed seeds	density per 0.2m^2	17.4627	2.68657	SD	20.1492	2.68657	Fig1a	Neotropic	Tropical & Subtropical Moist Broadleaf Forests
16	16-Chulumani2010-20sr	yes	Chulumani2010-20sr	Deforested habitats lack seeds of late-successional and large-seeded plant species in tropical montane forests	Francisco Saavedra	saavedragramont.francisco@gmail.com	2015	peer-reviewed journal article	2010-2012	Bolivia	16°24'S	67°31'W	Paper	1700-2500	semi-natural	semi-natural pole	5	unspecified	shrubland	montane forest (tropical)	16	16	yes	20	730	seed trap	seed richness	Animal-dispersed seeds only	richness per 0.2m^2	1.97565	1.46418	SD	0.401146	0.320917	Fig1b	Neotropic	Tropical & Subtropical Moist Broadleaf Forests
16	16-Chulumani2010-40sd	yes	Chulumani2010-40sd	Deforested habitats lack seeds of late-successional and large-seeded plant species in tropical montane forests	Francisco Saavedra	saavedragramont.francisco@gmail.com	2015	peer-reviewed journal article	2010-2012	Bolivia	16°24'S	67°31'W	Paper	1700-2500	semi-natural	semi-natural pole	5	unspecified	shrubland	montane forest (tropical)	16	16	yes	40	730	seed trap	seed density	animal-dispersed seeds	density per 0.2m^2	94.0298	2.01492	SD	303.582	1.34328	Fig1a	Neotropic	Tropical & Subtropical Moist Broadleaf Forests
16	16-Chulumani2010-40sr	yes	Chulumani2010-40sr	Deforested habitats lack seeds of late-successional and large-seeded plant species in tropical montane forests	Francisco Saavedra	saavedragramont.francisco@gmail.com	2015	peer-reviewed journal article	2010-2012	Bolivia	16°24'S	67°31'W	Paper	1700-2500	semi-natural	semi-natural pole	5	unspecified	shrubland	montane forest (tropical)	16	16	yes	40	730	seed trap	seed richness	Animal-dispersed seeds only	richness per 0.2m^2	2.11605	1.31375	SD	0.722063	0.320917	Fig1b	Neotropic	Tropical & Subtropical Moist Broadleaf Forests
16	16-Chulumani2010-60sd	yes	Chulumani2010-60sd	Deforested habitats lack seeds of late-successional and large-seeded plant species in tropical montane forests	Francisco Saavedra	saavedragramont.francisco@gmail.com	2015	peer-reviewed journal article	2010-2012	Bolivia	16°24'S	67°31'W	Paper	1700-2500	semi-natural	semi-natural pole	5	unspecified	shrubland	montane forest (tropical)	24	24	yes	60	730	seed trap	seed density	animal-dispersed seeds	density per 0.2m^2	72.2015	8.73134	SD	159.582	9.87108	Fig1a	Neotropic	Tropical & Subtropical Moist Broadleaf Forests
16	16-Chulumani2010-60sr	yes	Chulumani2010-60sr	Deforested habitats lack seeds of late-successional and large-seeded plant species in tropical montane forests	Francisco Saavedra	saavedragramont.francisco@gmail.com	2015	peer-reviewed journal article	2010-2012	Bolivia	16°24'S	67°31'W	Paper	1700-2500	semi-natural	semi-natural pole	5	unspecified	shrubland	montane forest (tropical)	24	24	yes	60	730	seed trap	seed richness	Animal-dispersed seeds only	richness per 0.2m^2	2.43696	1.63467	SD	0.786083	0.393041	Fig1b	Neotropic	Tropical & Subtropical Moist Broadleaf Forests
16	16-Chulumani2010-80sd	yes	Chulumani2010-80sd	Deforested habitats lack seeds of late-successional and large-seeded plant species in tropical montane forests	Francisco Saavedra	saavedragramont.francisco@gmail.com	2015	peer-reviewed journal article	2010-2012	Bolivia	16°24'S	67°31'W	Paper	1700-2500	semi-natural	semi-natural pole	5	unspecified	shrubland	montane forest (tropical)	32	32	yes	80	730	seed trap	seed density	animal-dispersed seeds	density per 0.2m^2	80.2612	2.35075	SD	205.167	0	Fig1a	Neotropic	Tropical & Subtropical Moist Broadleaf Forests
16	16-Chulumani2010-80sr	yes	Chulumani2010-80sr	Deforested habitats lack seeds of late-successional and large-seeded plant species in tropical montane forests	Francisco Saavedra	saavedragramont.francisco@gmail.com	2015	peer-reviewed journal article	2010-2012	Bolivia	16°24'S	67°31'W	Paper	1700-2500	semi-natural	semi-natural pole	5	unspecified	shrubland	montane forest (tropical)	32	32	yes	80	730	seed trap	seed richness	Animal-dispersed seeds only	richness per 0.2m^2	2.05587	1.2937	SD	0.794229	0.453845	Fig1b	Neotropic	Tropical & Subtropical Moist Broadleaf Forests
17	17-MadisonCounty2003Oldfield-orniSD	yes	MadisonCounty2003Oldfield-orniSD	Deposition of exotic bird-dispersed seeds into three habitats of a fragmented landscape in the northeastern United States	Timothy S McCay	tmccay@mail.colgate.edu	2009	peer-reviewed journal article	2003-2004	United States of America	47°39'N	75°35'W	Paper		artificial	artificial pole	2		herbaceous_open	managed/disturbed woodland	20	20	no		379	seed trap	seed density	ornithochorus seeds	seeds/m2	92.6902	74.9032	SD	20.7038	15.2554	Fig4	Nearctic	Temperate Broadleaf & Mixed Forests
19	19-NewJersey1994	no	NewJersey1994	Directing spatial patterns of recruitment during an experimental urban woodland reclamation	George R Robinson	grobins@csc.albany.edu	2000	peer-reviewed journal article	1994	United States of America	40°45'09.1"N	74°07'23.4"W	paper coord is incorrect 30°49'N, 74°7'W; google map point based on plate 1 of paper		natural	tree: fleshyfruit-bearing isolated tree	Not specified	Acer rubrum, Cornus ammomum, Myrica pensylvanica, Prunus serotina, Rhus copallina, Robinia pseudoacacia, Rubus allageheniensis,Rubus occidentalis,Sambucus canadensis, Viburnum dentatum	grassland	open mixed woodland	8	16	no		30	seed trap	seed density	avian dispersed seeds; Included seeds from the planted species	seeds/m2	527.9	18.3				in text	Nearctic	Temperate Broadleaf & Mixed Forests
20	20-seedden-art-far	yes	seedden-art-far	Disentangling the effects of facilitation on restoration of the Atlantic Forest	Victor P Zwiener	vzwiener@gmail.com	2014	peer-reviewed journal article	2004-2006	Brazil	25°18'51"S	48°41'45"W	Paper		artificial	artificial pole	2		grassland	lowland evergreen rainforest (tropical)	10	10	yes	300	700	seed trap	seed density	animal-dispersed seeds	Seeds - abundance	158.729	0.345833	SD	85.1307	1.09362	data obtained from authors	Neotropic	Tropical & Subtropical Moist Broadleaf Forests
20	20-seedden-art-near	yes	seedden-art-near	Disentangling the effects of facilitation on restoration of the Atlantic Forest	Victor P Zwiener	vzwiener@gmail.com	2014	peer-reviewed journal article	2004-2006	Brazil	25°18'51"S	48°41'45"W	Paper		artificial	artificial pole	2		grassland	lowland evergreen rainforest (tropical)	10	10	yes	10	700	seed trap	seed density	animal-dispersed seeds	Seeds - abundance	131.483	0.43333	SD	89.3194	0.85215	data obtained from authors	Neotropic	Tropical & Subtropical Moist Broadleaf Forests
20	20-seedden-natural-far	yes	seedden-natural-far	Disentangling the effects of facilitation on restoration of the Atlantic Forest	Victor P Zwiener	vzwiener@gmail.com	2014	peer-reviewed journal article	2004-2006	Brazil	25°18'51"S	48°41'45"W	Paper		natural	tree: isolated tree (undefined)			grassland	lowland evergreen rainforest (tropical)	10	10	yes	300	700	seed trap	seed density	animal-dispersed seeds	Seeds - abundance	136.967	0.345833	SD	65.041	1.09362	data obtained from authors	Neotropic	Tropical & Subtropical Moist Broadleaf Forests
20	20-seedden-natural-near	yes	seedden-natural-near	Disentangling the effects of facilitation on restoration of the Atlantic Forest	Victor P Zwiener	vzwiener@gmail.com	2014	peer-reviewed journal article	2004-2006	Brazil	25°18'51"S	48°41'45"W	Paper		natural	tree: isolated tree (undefined)			grassland	lowland evergreen rainforest (tropical)	10	10	yes	10	700	seed trap	seed density	animal-dispersed seeds	Seeds - abundance	121.317	0.43333	SD	59.8126	0.85215	data obtained from authors	Neotropic	Tropical & Subtropical Moist Broadleaf Forests
20	20-seedrich-art-far	yes	seedrich-art-far	Disentangling the effects of facilitation on restoration of the Atlantic Forest	Victor P Zwiener	vzwiener@gmail.com	2014	peer-reviewed journal article	2004-2006	Brazil	25°18'51"S	48°41'45"W	Paper		artificial	artificial pole	2		grassland	lowland evergreen rainforest (tropical)	10	10	yes	300	700	seed trap	seed richness	animal-dispersed seeds	number of species	2.2125	0.0125	SD	0.840811	0.039528	data obtained from authors	Neotropic	Tropical & Subtropical Moist Broadleaf Forests
20	20-seedrich-art-near	yes	seedrich-art-near	Disentangling the effects of facilitation on restoration of the Atlantic Forest	Victor P Zwiener	vzwiener@gmail.com	2014	peer-reviewed journal article	2004-2006	Brazil	25°18'51"S	48°41'45"W	Paper		artificial	artificial pole	2		grassland	lowland evergreen rainforest (tropical)	10	10	yes	10	700	seed trap	seed richness	animal-dispersed seeds	number of species	1.87083	0.05	SD	0.565689	0.075564	data obtained from authors	Neotropic	Tropical & Subtropical Moist Broadleaf Forests
20	20-seedrich-natural-far	yes	seedrich-natural-far	Disentangling the effects of facilitation on restoration of the Atlantic Forest	Victor P Zwiener	vzwiener@gmail.com	2014	peer-reviewed journal article	2004-2006	Brazil	25°18'51"S	48°41'45"W	Paper		natural	tree: isolated tree (undefined)			grassland	lowland evergreen rainforest (tropical)	10	10	yes	300	700	seed trap	seed richness	animal-dispersed seeds	number of species	5.2458	0.0125	SD	1.49684	0.039528	data obtained from authors	Neotropic	Tropical & Subtropical Moist Broadleaf Forests
20	20-seedrich-natural-near	yes	seedrich-natural-near	Disentangling the effects of facilitation on restoration of the Atlantic Forest	Victor P Zwiener	vzwiener@gmail.com	2014	peer-reviewed journal article	2004-2006	Brazil	25°18'51"S	48°41'45"W	Paper		natural	tree: isolated tree (undefined)			grassland	lowland evergreen rainforest (tropical)	10	10	yes	10	700	seed trap	seed richness	animal-dispersed seeds	number of species	3.875	0.05	SD	1.3232	0.075564	data obtained from authors	Neotropic	Tropical & Subtropical Moist Broadleaf Forests
21	21-Florida1983_perch	yes	Florida1983_perch	Dispersal of ornithochorous seeds from forest edges in central Florida	T. R. McClanahan	tmcclanahan@wcs.org	1987	peer-reviewed journal article	1983-1984	United States of America	27°50'N	81°48'W	Paper		artificial	artificial pole	2.5		shrubland	mixed broadleaf & needleleaf forest	12	36	yes	30,60,90,120m	730	seed trap	seed density	bird-dispersed seeds	total seeds/m2/fall	255	0.64	SD	249	3.02	in text	Nearctic	Temperate Grasslands, Savannas & Shrublands
22	22-ShinnPeak_juniper_winter	yes	ShinnPeak_juniper_summer	Distribution of Western Juniper Seeds Across an Ecotone and Implications for Dispersal	Lindsay A. Dimitri	bill.longland@ars.usda.gov	2017	peer-reviewed journal article	2016	United States of America	40°41'30.6"N	120°13'16.7"W	google map point for Shinn Peaks		natural	tree: fleshyfruit-bearing isolated tree		Juniper	shrubland	managed/disturbed woodland	20	20	yes	not specified; observational	2190	seed plot	seed density	western juniper	mean number of juniper seeds	2.35454	0	SD	3.84197	0.28459	Fig2	Nearctic	Temperate Conifer Forests
22	22-ShinnPeak_shrub_winter	yes	ShinnPeak_juniper_winter	Distribution of Western Juniper Seeds Across an Ecotone and Implications for Dispersal	Lindsay A. Dimitri	bill.longland@ars.usda.gov	2017	peer-reviewed journal article	2016	United States of America	40°41'30.6"N	120°13'16.7"W	google map point for Shinn Peaks		natural	tree: fleshyfruit-bearing isolated tree		Juniper	shrubland	managed/disturbed woodland	20	20	yes	not specified; observational	2190	seed plot	seed density	western juniper	mean number of juniper seeds	35.5385	1.07e-14	SD	33.713	4.81615	Fig2	Nearctic	Temperate Conifer Forests
22	22-ShinnPeak_juniper_summer	yes	ShinnPeak_rock_summer	Distribution of Western Juniper Seeds Across an Ecotone and Implications for Dispersal	Lindsay A. Dimitri	bill.longland@ars.usda.gov	2017	peer-reviewed journal article	2016	United States of America	40°41'30.6"N	120°13'16.7"W	google map point for Shinn Peaks		natural	stone / rock			shrubland	managed/disturbed woodland	20	20	yes	not specified; observational	2190	seed plot	seed density	western juniper	mean number of juniper seeds	0	0	SD	0.569181	0.28459	Fig2	Nearctic	Temperate Conifer Forests
22	22-ShinnPeak_rock_summer	yes	ShinnPeak_rock_winter	Distribution of Western Juniper Seeds Across an Ecotone and Implications for Dispersal	Lindsay A. Dimitri	bill.longland@ars.usda.gov	2017	peer-reviewed journal article	2016	United States of America	40°41'30.6"N	120°13'16.7"W	google map point for Shinn Peaks		natural	stone / rock			shrubland	managed/disturbed woodland	20	20	yes	not specified; observational	2190	seed plot	seed density	western juniper	mean number of juniper seeds	2.51282	1.07e-14	SD	3.21076	4.81615	Fig2	Nearctic	Temperate Conifer Forests
22	22-ShinnPeak_rock_winter	yes	ShinnPeak_shrub_summer	Distribution of Western Juniper Seeds Across an Ecotone and Implications for Dispersal	Lindsay A. Dimitri	bill.longland@ars.usda.gov	2017	peer-reviewed journal article	2016	United States of America	40°41'30.6"N	120°13'16.7"W	google map point for Shinn Peaks		natural	shrub / shrub-like		antelope bitterbrush, mountain big sagebrush, green ephedra	shrubland	managed/disturbed woodland	20	20	yes	not specified; observational	2190	seed plot	seed density	western juniper	mean number of juniper seeds	0.190909	0	SD	0.426886	0.28459	Fig2	Nearctic	Temperate Conifer Forests
22	22-ShinnPeak_shrub_summer	yes	ShinnPeak_shrub_winter	Distribution of Western Juniper Seeds Across an Ecotone and Implications for Dispersal	Lindsay A. Dimitri	bill.longland@ars.usda.gov	2017	peer-reviewed journal article	2016	United States of America	40°41'30.6"N	120°13'16.7"W	google map point for Shinn Peaks		natural	shrub / shrub-like		antelope bitterbrush, mountain big sagebrush, green ephedra	shrubland	managed/disturbed woodland	20	20	yes	not specified; observational	2190	seed plot	seed density	western juniper	mean number of juniper seeds	2.51282	1.07e-14	SD	3.21076	4.81615	Fig2	Nearctic	Temperate Conifer Forests
23	23-LasAltura1995BranchSeeds	yes	LasAltura1995BranchSeeds	Do Bird Perching Structures Elevate Seed Rain and Seedling Establishment in Abandoned Tropical Pasture?	Karen D Holl	kholl@cats.ucsc.edu	1998	peer-reviewed journal article	1995	Costa Rica	8°57'N	82°50'W	Paper	1500	semi-natural	semi-natural pole	5	Inga spp	grassland	montane forest (tropical)	6	6	yes	25, 250	365	seed trap	seed density	animal-dispersed seeds	Seeds/m2	142.643	7.54364	SD	135.1	4.8005	fig4	Neotropic	Tropical & Subtropical Moist Broadleaf Forests
23	23-LasAltura1995CrossBarSeeds	yes	LasAltura1995CrossBarSeeds	Do Bird Perching Structures Elevate Seed Rain and Seedling Establishment in Abandoned Tropical Pasture?	Karen D Holl	kholl@cats.ucsc.edu	1998	peer-reviewed journal article	1995	Costa Rica	8°57'N	82°50'W	Paper	1500	artificial	artificial pole	5		grassland	montane forest (tropical)	6	6	yes	25, 250	365	seed trap	seed density	animal-dispersed seeds	Seeds/m2	15.7731	7.54364	SD	28.803	4.8005	fig4	Neotropic	Tropical & Subtropical Moist Broadleaf Forests
23	23-LasAltura1995BranchSeedlings	yes	LasAltura1995BranchSeedlings	Do Bird Perching Structures Elevate Seed Rain and Seedling Establishment in Abandoned Tropical Pasture?	Karen D Holl	kholl@cats.ucsc.edu	1998	peer-reviewed journal article	1995-1997	Costa Rica	8°57'N	82°50'W	Paper	1500	semi-natural	semi-natural pole	5	Inga spp	grassland	montane forest (tropical)	6	6	yes	25, 250	730	seedling plot	seedling density	animal dispersed seedling species	seedling/m2	2.3	1	SD	1.5	1.7	in text	Neotropic	Tropical & Subtropical Moist Broadleaf Forests
23	23-LasAltura1995CrossBarSeedlings	yes	LasAltura1995CrossBarSeedlings	Do Bird Perching Structures Elevate Seed Rain and Seedling Establishment in Abandoned Tropical Pasture?	Karen D Holl	kholl@cats.ucsc.edu	1998	peer-reviewed journal article	1995-1997	Costa Rica	8°57'N	82°50'W	Paper	1500	artificial	artificial pole	5		grassland	montane forest (tropical)	6	6	yes	25, 250	730	seedling plot	seedling density	animal dispersed seedling species	seedling/m2	2	1	SD	4	1.7	in text	Neotropic	Tropical & Subtropical Moist Broadleaf Forests
24	24-Joia-Lm	no	Joia-Lm	Dry artificial perches and the seed rain in a subtropical riparian forest	Geraldo Ceni Coelho	cenicoelho@gmail.com	2010	peer-reviewed journal article	2007-2008	Brazil	28°35'25”S	54°08'09”W	Paper		artificial	artificial pole	2		grassland	semi-evergreen rainforest (tropical)	6	6	no		180	seed trap	seed density	totalized excrements, seeds, and fruits of Lithraea molleoides - a zoochoric species	Tree seeds / m2	4.67	0				in text	Neotropic	Tropical & Subtropical Grasslands, Savannas & Shrublands
24	24-Joia-Ed	no	Joia-Ed	Dry artificial perches and the seed rain in a subtropical riparian forest	Geraldo Ceni Coelho	cenicoelho@gmail.com	2010	peer-reviewed journal article	2007-2008	Brazil	28°35'25”S	54°08'09”W	Paper		artificial	artificial pole	2		grassland	semi-evergreen rainforest (tropical)	6	6	no		180	seed trap	seed density	Totalized excrements, seeds, and fruits of Erythroxylum deciduum - a zoochoric species	Tree seeds / m2	28.8	0				in text	Neotropic	Tropical & Subtropical Grasslands, Savannas & Shrublands
24	24-Joia-Nl	no	Joia-Nl	Dry artificial perches and the seed rain in a subtropical riparian forest	Geraldo Ceni Coelho	cenicoelho@gmail.com	2010	peer-reviewed journal article	2007-2008	Brazil	28°35'25”S	54°08'09”W	Paper		artificial	artificial pole	2		grassland	semi-evergreen rainforest (tropical)	6	6	no		180	seed trap	seed density	Totalized excrements, seeds, and fruits of Nectandra lanceolata - a zoochoric species	Tree seeds / m2	0	0				in text	Neotropic	Tropical & Subtropical Grasslands, Savannas & Shrublands
24	24-Joia-Opuberula	no	Joia-Opuberula	Dry artificial perches and the seed rain in a subtropical riparian forest	Geraldo Ceni Coelho	cenicoelho@gmail.com	2010	peer-reviewed journal article	2007-2008	Brazil	28°35'25”S	54°08'09”W	Paper		artificial	artificial pole	2		grassland	semi-evergreen rainforest (tropical)	6	6	no		180	seed trap	seed density	Totalized excrements, seeds, and fruits of Ocotea puberula - a zoochoric species	Tree seeds / m2	0	0				in text	Neotropic	Tropical & Subtropical Grasslands, Savannas & Shrublands
24	24-Joia-Opulchella	no	Joia-Opulchella	Dry artificial perches and the seed rain in a subtropical riparian forest	Geraldo Ceni Coelho	cenicoelho@gmail.com	2010	peer-reviewed journal article	2007-2008	Brazil	28°35'25”S	54°08'09”W	Paper		artificial	artificial pole	2		grassland	semi-evergreen rainforest (tropical)	6	6	no		180	seed trap	seed density	Totalized excrements, seeds, and fruits of Ocotea pulchella - a zoochoric species	Tree seeds / m2	0.67	0				in text	Neotropic	Tropical & Subtropical Grasslands, Savannas & Shrublands
24	24-Joia-Mc	no	Joia-Mc	Dry artificial perches and the seed rain in a subtropical riparian forest	Geraldo Ceni Coelho	cenicoelho@gmail.com	2010	peer-reviewed journal article	2007-2008	Brazil	28°35'25”S	54°08'09”W	Paper		artificial	artificial pole	2		grassland	semi-evergreen rainforest (tropical)	6	6	no		180	seed trap	seed density	Totalized excrements, seeds, and fruits of Myrsine coriacea - a zoochoric species	Tree seeds / m2	0.83	0				in text	Neotropic	Tropical & Subtropical Grasslands, Savannas & Shrublands
24	24-Joia-Eu	no	Joia-Eu	Dry artificial perches and the seed rain in a subtropical riparian forest	Geraldo Ceni Coelho	cenicoelho@gmail.com	2010	peer-reviewed journal article	2007-2008	Brazil	28°35'25”S	54°08'09”W	Paper		artificial	artificial pole	2		grassland	semi-evergreen rainforest (tropical)	6	6	no		180	seed trap	seed density	Totalized excrements, seeds, and fruits of Eugenia uniflora - a zoochoric species	Tree seeds / m2	0.67	0				in text	Neotropic	Tropical & Subtropical Grasslands, Savannas & Shrublands
24	24-Joia-Pm	no	Joia-Pm	Dry artificial perches and the seed rain in a subtropical riparian forest	Geraldo Ceni Coelho	cenicoelho@gmail.com	2010	peer-reviewed journal article	2007-2008	Brazil	28°35'25”S	54°08'09”W	Paper		artificial	artificial pole	2		grassland	semi-evergreen rainforest (tropical)	6	6	no		180	seed trap	seed density	Totalized excrements, seeds, and fruits of Prunus myrtifolia - a zoochoric species	Tree seeds / m2	0.5	0				in text	Neotropic	Tropical & Subtropical Grasslands, Savannas & Shrublands
24	24-Joia-Z	no	Joia-Z	Dry artificial perches and the seed rain in a subtropical riparian forest	Geraldo Ceni Coelho	cenicoelho@gmail.com	2010	peer-reviewed journal article	2007-2008	Brazil	28°35'25”S	54°08'09”W	Paper		artificial	artificial pole	2		grassland	semi-evergreen rainforest (tropical)	6	6	no		180	seed trap	seed density	Totalized excrements, seeds, and fruits of Zanthoxylum spp- zoochoric	Tree seeds / m2	9.17	0.17				in text	Neotropic	Tropical & Subtropical Grasslands, Savannas & Shrublands
24	24-Joia-Sl	no	Joia-Sl	Dry artificial perches and the seed rain in a subtropical riparian forest	Geraldo Ceni Coelho	cenicoelho@gmail.com	2010	peer-reviewed journal article	2007-2008	Brazil	28°35'25”S	54°08'09”W	Paper		artificial	artificial pole	2		grassland	semi-evergreen rainforest (tropical)	6	6	no		180	seed trap	seed density	Totalized excrements, seeds, and fruits of Styrax leprosus - a zoochoric species	Tree seeds / m2	2.5	0				in text	Neotropic	Tropical & Subtropical Grasslands, Savannas & Shrublands
24	24-Joia-Cv	no	Joia-Cv	Dry artificial perches and the seed rain in a subtropical riparian forest	Geraldo Ceni Coelho	cenicoelho@gmail.com	2010	peer-reviewed journal article	2007-2008	Brazil	28°35'25”S	54°08'09”W	Paper		artificial	artificial pole	2		grassland	semi-evergreen rainforest (tropical)	6	6	no		180	seed trap	seed density	Totalized excrements, seeds, and fruits of Cupania vernalis - a zoochoric species	Tree seeds / m2	3.5	0				in text	Neotropic	Tropical & Subtropical Grasslands, Savannas & Shrublands
25	25-Shrubpatch_25_8-25	yes	Shrubpatch_25_8-25	Effect of shrubs on tree seedling establishment in an abandoned tropical pasture	Karen D Holl	kholl@cats.ucsc.edu	2002	peer-reviewed journal article	1997-1998	Costa Rica	8°57'N	82°50'W	Paper	1500	natural	shrub / shrub-like		Most common species: Heterocondylus vitalbae, Piper arboreum, Pithecoctenium echinatum, Rubus urticaefolius, Solanum rudepannum and S. umbellatum	grassland	semi-evergreen rainforest (tropical)	8	8	no	>15 m	348	seed trap	seed density	animal dispersed seeds	Tree seeds / m2	59.3	0.8	SE	22.4	0.4	in text	Neotropic	Tropical & Subtropical Moist Broadleaf Forests
25	25-Shrubpatch_40_40-100	yes	Shrubpatch_40_40-100	Effect of shrubs on tree seedling establishment in an abandoned tropical pasture	Karen D Holl	kholl@cats.ucsc.edu	2002	peer-reviewed journal article	1997-1998	Costa Rica	8°57'N	82°50'W	Paper	1500	natural	shrub / shrub-like		Most common species: Heterocondylus vitalbae, Piper arboreum, Pithecoctenium echinatum, Rubus urticaefolius, Solanum rudepannum and S. umbellatum	grassland	semi-evergreen rainforest (tropical)	8	8	no	>15 m	348	seed trap	seed density	animal dispersed seeds	Tree seeds / m2	68.7	0.8	SE	10.6	0.4	in text	Neotropic	Tropical & Subtropical Moist Broadleaf Forests
26	26-WaxwingSeedDensityUnderPerches	yes	WaxwingSeedDensityUnderPerches	Effects of avian foraging and post-foraging behavior on seed dispersal patterns of Ashe juniper	Felipe Chavez-Ramirez		1994	peer-reviewed journal article	1989-1990	United States of America	30°16'00.6"N	100°33'55.5"W	Paper	695.2	natural	tree island		Quercus virginiana and Q. pungens	grassland	open mixed woodland	10	8	no	mean 12 m, range 1-40	winter 1989	seed plot	seed density	Juniperus ashei; only seeds on the surface and above the litter layer were counted. Recently deposited seeds were easily differentiated from previous years' seeds because of their seed coat luster." Seed sp. is bird dispersed and non of the perches were of this species.	Mean number of seeds per m2	22250	5	SD	2948	5.89	in text	Nearctic	Temperate Grasslands, Savannas & Shrublands
26	26-AmericanRobinSeedDensityUnderPerches	yes	AmericanRobinSeedDensityUnderPerches	Effects of avian foraging and post-foraging behavior on seed dispersal patterns of Ashe juniper	Felipe Chavez-Ramirez		1994	peer-reviewed journal article	1989-1990	United States of America	30°16'00.6"N	100°33'55.5"W	Paper	695.2	natural	tree island		Juniperus ashei, J. pinchotii, Quercus virginiana and Q. pungens	grassland	open mixed woodland	10	15	no	mean 44 m, range 0-100	winter 1989	seed plot	seed density	Juniperus ashei; only seeds on the surface and above the litter layer were counted. Recently deposited seeds were easily differentiated from previous years' seeds because of their seed coat luster." Seed sp. is bird dispersed and non of the perches were of this species.	Mean number of seeds per m2	30	5	SD	9.87	5.89	in text	Nearctic	Temperate Grasslands, Savannas & Shrublands
26	26-Oak	no	Oak	Effects of avian foraging and post-foraging behavior on seed dispersal patterns of Ashe juniper	Felipe Chavez-Ramirez		1994	peer-reviewed journal article	1990	United States of America	30°16'00.6"N	100°33'55.5"W	Paper	695.2	natural	tree: non-fleshyfruit-bearing isolated tree		Quercus virginiana and Q. pungens	shrubland	open mixed woodland	25	7	no			seedling plot	seedling density	Juniperus ashei; majority of seeds believed to be bird dispersed, as seedling establishment measured under perches.	seedlings/m2	47.1622	0		NA	NA	Fig1	Nearctic	Temperate Grasslands, Savannas & Shrublands
26	26-EstablishmentWaxwingPerch	no	EstablishmentWaxwingPerch	Effects of avian foraging and post-foraging behavior on seed dispersal patterns of Ashe juniper	Felipe Chavez-Ramirez		1994	peer-reviewed journal article	1990	United States of America	30°16'00.6"N	100°33'55.5"W	Paper;	695.2	natural	tree island		Quercus virginiana and Q. pungens	shrubland	open mixed woodland	25	8	no			seedling plot	seedling density	Juniperus ashei; majority of seeds believed to be bird dispersed, as seedling establishment measured under perches.	seedlings/m2	30.4255	0		NA	NA	Fig1	Nearctic	Temperate Grasslands, Savannas & Shrublands
26	26-EstablishmentO-JM<75m	no	EstablishmentO-JM<75m	Effects of avian foraging and post-foraging behavior on seed dispersal patterns of Ashe juniper	Felipe Chavez-Ramirez		1994	peer-reviewed journal article	1990	United States of America	30°16'00.6"N	100°33'55.5"W	Paper	695.2	natural	tree island		Juniperus ashei, J. pinchotii, Quercus virginiana and Q. pungens	shrubland	open mixed woodland	25	11	no			seedling plot	seedling density	Juniperus ashei; majority of seeds believed to be bird dispersed, as seedling establishment measured under perches.	seedlings/m2	27.6583	0		NA	NA	Fig1	Nearctic	Temperate Grasslands, Savannas & Shrublands
26	26-EstablishmentA.J.Fruiting	no	EstablishmentA.J.Fruiting	Effects of avian foraging and post-foraging behavior on seed dispersal patterns of Ashe juniper	Felipe Chavez-Ramirez		1994	peer-reviewed journal article	1990	United States of America	30°16'00.6"N	100°33'55.5"W	Paper	695.2	natural	tree island		Juniperus ashei	shrubland	open mixed woodland	25	6	no			seedling plot	seedling density	Juniperus ashei; majority of seeds believed to be bird dispersed, as seedling establishment measured under perches.	seedlings/m2	22.9255	0		NA	NA	Fig1	Nearctic	Temperate Grasslands, Savannas & Shrublands
26	26-EstablishmentO-JM>75m	no	EstablishmentO-JM>75m	Effects of avian foraging and post-foraging behavior on seed dispersal patterns of Ashe juniper	Felipe Chavez-Ramirez		1994	peer-reviewed journal article	1990	United States of America	30°16'00.6"N	100°33'55.5"W	Paper	695.2	natural	tree island		Juniperus ashei, J. pinchotii, Quercus virginiana and Q. pungens	shrubland	open mixed woodland	25	9	no			seedling plot	seedling density	Juniperus ashei; majority of seeds believed to be bird dispersed, as seedling establishment measured under perches.	seedlings/m2	17.9063	0		NA	NA	Fig1	Nearctic	Temperate Grasslands, Savannas & Shrublands
26	26-Mesquita	no	Mesquita	Effects of avian foraging and post-foraging behavior on seed dispersal patterns of Ashe juniper	Felipe Chavez-Ramirez		1994	peer-reviewed journal article	1990	United States of America	30°16'00.6"N	100°33'55.5"W	Paper	695.2	natural	tree: non-fleshyfruit-bearing isolated tree		Mesquite trees	shrubland	open mixed woodland	25	6	no			seedling plot	seedling density	Juniperus ashei; majority of seeds believed to be bird dispersed, as seedling establishment measured under perches.	seedlings/m2	5.05319	0		NA	NA	Fig1	Nearctic	Temperate Grasslands, Savannas & Shrublands
26	26-EstablishmentA.J.NonFruiting	no	EstablishmentA.J.NonFruiting	Effects of avian foraging and post-foraging behavior on seed dispersal patterns of Ashe juniper	Felipe Chavez-Ramirez		1994	peer-reviewed journal article	1990	United States of America	30°16'00.6"N	100°33'55.5"W	Paper	695.2	natural	tree island		Juniperus ashei	shrubland	open mixed woodland	25	5	no			seedling plot	seedling density	Juniperus ashei; majority of seeds believed to be bird dispersed, as seedling establishment measured under perches.	seedlings/m2	4.28221	0		NA	NA	Fig1	Nearctic	Temperate Grasslands, Savannas & Shrublands
27	27-PycnanthusAngolensisTrees	yes	PycnanthusAngolensisTrees	Effects of remnant trees in fallows on diversity and structure of forest regrowth in a slash-and-burn agricultural system in southern Cameroon	Stephanie M. Carriere	stephanie.carriere@ird.fr	2002	peer-reviewed journal article	1997	Cameroon	2°27'N	10°27'E	Paper		natural	tree: fleshyfruit-bearing isolated tree	30-45m	Pycnanthus angolensis	shrubland	semi-evergreen rainforest (tropical)	12	12	no		90	seedling plot	seedling richness	all plants that could be identified	Mean species richness per quadrat (4.5m^2)	22.5	22.4	SD	9.8	7.8	in text	Afrotropic	Tropical & Subtropical Moist Broadleaf Forests
27	27-TriplochitonScleroxylonTrees	yes	TriplochitonScleroxylonTrees	Effects of remnant trees in fallows on diversity and structure of forest regrowth in a slash-and-burn agricultural system in southern Cameroon	Stephanie M. Carriere	stephanie.carriere@ird.fr	2002	peer-reviewed journal article	1997	Cameroon	2°27'N	10°27'E	Paper		natural	tree: non-fleshyfruit-bearing isolated tree	30-45	Triplochiton scleroxylon	shrubland	semi-evergreen rainforest (tropical)	12	12	no		90	seedling plot	seedling richness	all plants that could be identified	Mean species richness per quadrat (4.5m^2)	18.6	18.9	SD	5.2	5.7	in text	Afrotropic	Tropical & Subtropical Moist Broadleaf Forests
29	29-Saplingtotal	yes	Saplingtotal	Facilitation by isolated trees triggers woody encroachment and a biome shift at the savanna–forest transition	Rodolfo C.R Abreu	rodolfoabreu@ufrrj.br	2021	peer-reviewed journal article	2015	Brazil	22°48'33"S	49°13'1.6''W	Paper; got midpoint	600-680	natural	tree: isolated tree (undefined)	>4	8 species: four savanna specialists (Annona crassiflora, Plenckia populnea, Dimorphandra mollis and Machaerium acutifolium) and four habitat generalists that are well-­adapted to forest environments (hereafter forest species, Pera glabrata, Ocotea corymbosa, Vochysia tucanorum and Moquiniastrum polymorphum).	grassland	semi-evergreen rainforest (tropical)	40	40	no	>= 100m		seedling plot	seedling density	bird dispersed saplings	Number of bird dispersed seedlings per m2	17.7358	2.45283	SD	14.6181	2.0883	Fig3	Neotropic	Tropical & Subtropical Grasslands, Savannas & Shrublands
29	29-SeedlingRichness	yes	SeedlingRichness	Facilitation by isolated trees triggers woody encroachment and a biome shift at the savanna–forest transition	Rodolfo C.R Abreu	rodolfoabreu@ufrrj.br	2021	peer-reviewed journal article	2015	Brazil	22°48'33"S	49°13'1.6''W	Paper; got midpoint	600-680	natural	tree: isolated tree (undefined)	>4	8 species: four savanna specialists (Annona crassiflora, Plenckia populnea, Dimorphandra mollis and Machaerium acutifolium) and four habitat generalists that are well-­adapted to forest environments (hereafter forest species, Pera glabrata, Ocotea corymbosa, Vochysia tucanorum and Moquiniastrum polymorphum).	grassland	semi-evergreen rainforest (tropical)	40	40	no	>= 100m		seedling plot	seedling richness	bird dispersed saplings	seedlings/m2	5.61151	1.42446	SD	2.54802	0.910008	Fig3	Neotropic	Tropical & Subtropical Grasslands, Savannas & Shrublands
31	31-1994LaParillaO.europaea	yes	1994LaParillaO.europaea	Factors shaping the seedfall pattern of a bird-dispersed plant	Julio M. Alcántara	jmalcan@ujaen.es	2000	peer-reviewed journal article	1994	Spain	37°40'N	3°45'W	Paper		natural	tree: fleshyfruit-bearing tree (uncertain isolation)			shrubland	shrubland	117	285	no		30	seed plot	seed density	O.europaea; assumed to be bird dispersed seeds, distinguished by fresh endocarp	seeds/m2	37.17	3.15	SD	49.62	10.32	in text	Palearctic	Mediterranean Forests, Woodlands & Scrub
31	31-1994LaParillaP.latifolia	yes	1994LaParillaP.latifolia	Factors shaping the seedfall pattern of a bird-dispersed plant	Julio M. Alcántara	jmalcan@ujaen.es	2000	peer-reviewed journal article	1994	Spain	37°40'N	3°45'W	Paper		natural	tree: fleshyfruit-bearing tree (uncertain isolation)			shrubland	shrubland	117	12	no		30	seed plot	seed density	O.europaea; assumed to be bird dispersed seeds, distinguished by fresh endocarp	seeds/m2	20.66	3.15	SD	23.81	10.32	in text	Palearctic	Mediterranean Forests, Woodlands & Scrub
31	31-1994LaParillaP.terebinthus	yes	1994LaParillaP.terebinthus	Factors shaping the seedfall pattern of a bird-dispersed plant	Julio M. Alcántara	jmalcan@ujaen.es	2000	peer-reviewed journal article	1994	Spain	37°40'N	3°45'W	Paper		natural	tree: fleshyfruit-bearing tree (uncertain isolation)			shrubland	shrubland	117	89	no		30	seed plot	seed density	O.europaea; assumed to be bird dispersed seeds, distinguished by fresh endocarp	seeds/m2	9.26	3.15	SD	17.58	10.32	in text	Palearctic	Mediterranean Forests, Woodlands & Scrub
31	31-1994LaParillaQ.coccifera	yes	1994LaParillaQ.coccifera	Factors shaping the seedfall pattern of a bird-dispersed plant	Julio M. Alcántara	jmalcan@ujaen.es	2000	peer-reviewed journal article	1994	Spain	37°40'N	3°45'W	Paper		natural	tree: fleshyfruit-bearing tree (uncertain isolation)			shrubland	shrubland	117	10	no		30	seed plot	seed density	O.europaea; assumed to be bird dispersed seeds, distinguished by fresh endocarp	seeds/m2	15.6	3.15	SD	10.74	10.32	in text	Palearctic	Mediterranean Forests, Woodlands & Scrub
31	31-1994LaParillaR.lycioides	yes	1994LaParillaR.lycioides	Factors shaping the seedfall pattern of a bird-dispersed plant	Julio M. Alcántara	jmalcan@ujaen.es	2000	peer-reviewed journal article	1994	Spain	37°40'N	3°45'W	Paper		natural	tree: fleshyfruit-bearing tree (uncertain isolation)			shrubland	shrubland	117	19	no		30	seed plot	seed density	O.europaea; assumed to be bird dispersed seeds, distinguished by fresh endocarp	seeds/m2	17.26	3.15	SD	40.86	10.32	in text	Palearctic	Mediterranean Forests, Woodlands & Scrub
31	31-1994SillonDelReyO.europaea	yes	1994SillonDelRey O. europaea	Factors shaping the seedfall pattern of a bird-dispersed plant	Julio M. Alcántara	jmalcan@ujaen.es	2000	peer-reviewed journal article	1994	Spain	37°40'N	3°45'W	Paper		natural	tree: fleshyfruit-bearing tree (uncertain isolation)			shrubland	shrubland	271	199	no		30	seed plot	seed density	O.europaea; assumed to be bird dispersed seeds, distinguished by fresh endocarp	seeds/m2	31.27	0.16	SD	51.08	1.39	in text	Palearctic	Mediterranean Forests, Woodlands & Scrub
31	31-1994SillonDelReyP.terebinthus	yes	1994SillonDelReyP.terebinthus	Factors shaping the seedfall pattern of a bird-dispersed plant	Julio M. Alcántara	jmalcan@ujaen.es	2000	peer-reviewed journal article	1994	Spain	37°40'N	3°45'W	Paper		natural	tree: fleshyfruit-bearing tree (uncertain isolation)			shrubland	shrubland	271	18	no		30	seed plot	seed density	O.europaea; assumed to be bird dispersed seeds, distinguished by fresh endocarp	seeds/m2	0	0.16	SD	0	1.39	in text	Palearctic	Mediterranean Forests, Woodlands & Scrub
31	31-1997LaParillaO.europaea	yes	1997LaParillaO.europaea	Factors shaping the seedfall pattern of a bird-dispersed plant	Julio M. Alcántara	jmalcan@ujaen.es	2000	peer-reviewed journal article	1997	Spain	37°40'N	3°45'W	Paper		natural	tree: fleshyfruit-bearing tree (uncertain isolation)			shrubland	shrubland	10	10	no		30	seed trap	seed density	O.europaea; assumed to be bird dispersed seeds, distinguished by fresh endocarp	seeds/m2	108.82	0	SD	111.68	0	in text	Palearctic	Mediterranean Forests, Woodlands & Scrub
31	31-1997LaParillaP.latifolia	yes	1997La ParillaP.latifolia	Factors shaping the seedfall pattern of a bird-dispersed plant	Julio M. Alcántara	jmalcan@ujaen.es	2000	peer-reviewed journal article	1997	Spain	37°40'N	3°45'W	Paper		natural	tree: fleshyfruit-bearing tree (uncertain isolation)			shrubland	shrubland	10	10	no		30	seed trap	seed density	O.europaea; assumed to be bird dispersed seeds, distinguished by fresh endocarp	seeds/m2	16.74	0	SD	16.66	0	in text	Palearctic	Mediterranean Forests, Woodlands & Scrub
31	31-1997LaParillaP.terebinthus	yes	1997La ParillaP.terebinthus	Factors shaping the seedfall pattern of a bird-dispersed plant	Julio M. Alcántara	jmalcan@ujaen.es	2000	peer-reviewed journal article	1997	Spain	37°40'N	3°45'W	Paper		natural	tree: fleshyfruit-bearing tree (uncertain isolation)			shrubland	shrubland	10	10	no		30	seed trap	seed density	O.europaea; assumed to be bird dispersed seeds, distinguished by fresh endocarp	seeds/m2	4.71	0	SD	6.53	0	in text	Palearctic	Mediterranean Forests, Woodlands & Scrub
31	31-1997LaParillaQ.coccifera	yes	1997LaParilla Q.coccifera	Factors shaping the seedfall pattern of a bird-dispersed plant	Julio M. Alcántara	jmalcan@ujaen.es	2000	peer-reviewed journal article	1997	Spain	37°40'N	3°45'W	Paper		natural	tree: fleshyfruit-bearing tree (uncertain isolation)			shrubland	shrubland	10	10	no		30	seed trap	seed density	O.europaea; assumed to be bird dispersed seeds, distinguished by fresh endocarp	seeds/m2	31.65	0	SD	41.99	0	in text	Palearctic	Mediterranean Forests, Woodlands & Scrub
32	32-BaseTrunk	yes	BaseTrunk	Floristic composition and structure of vegetation under isolated trees in neotropical pastures	S. Guevara	SGUEVARA@MTECV1.BITNET	1992	peer-reviewed journal article	1986	Mexico	18°35'44.4"N	95°04'36.0"W	Paper; map figure	50-250	natural	tree: fleshyfruit-bearing isolated tree	20-40	Ficus insipida (n = 21), F. colubrinae (n= 9) and Nectandra ambigens (n=20)	grassland	lowland evergreen rainforest (tropical)	50	50	yes	10-50m		seedling plot	seedling richness	general trap; 51% endozoochorous; species with fleshy fruits and arillate seeds that are dispersed by vertebrate frugivores, mainly birds and bats	Total number of species per 4m2 quadrat	17.8	10.6	SD	4.3	3.6	Fig2	Neotropic	Tropical & Subtropical Moist Broadleaf Forests
32	32-CanopyPerimeter	yes	CanopyPerimeter	Floristic composition and structure of vegetation under isolated trees in neotropical pastures	S. Guevara	SGUEVARA@MTECV1.BITNET	1992	peer-reviewed journal article	1986	Mexico	18°35'44.4"N	95°04'36.0"W	Paper; map figure	50-250	natural	tree: fleshyfruit-bearing isolated tree	20-40	Ficus insipida (n = 21), F. colubrinae (n= 9) and Nectandra ambigens	grassland	lowland evergreen rainforest (tropical)	50	50	yes	10-50m		seedling plot	seedling richness	general trap; 43% endozoochorous; species with fleshy fruits and arillate seeds that are dispersed by vertebrate frugivores, mainly birds and bats	Total number of species per 4m2 quadrat	11.2	10.6	SD	3.4	3.6	Fig2	Neotropic	Tropical & Subtropical Moist Broadleaf Forests
33	33-J.sabinaFemales	yes	J.sabinaFemales	Frugivorous birds mediate sex-biased facilitation in a dioecious nurse plant	M. Verdú	miguel.verdu@uv.es; miguel.verdu@ext.uv.es	2003	peer-reviewed journal article	2000	Spain	40°1'N	1°12'W	Paper	1640	natural	shrub / shrub-like		Juniperus sabina	shrubland	open mixed woodland	20	20	no			seed plot	seed density	Juniper seeds, dispersed by Turdus bird sp	number of J. communis seeds	2.95	0	SE	0.766	0	Data obtained from authors	Palearctic	Mediterranean Forests, Woodlands & Scrub
33	33-J.sabinaMales	yes	J.sabinaMales	Frugivorous birds mediate sex-biased facilitation in a dioecious nurse plant	M. Verdú	miguel.verdu@uv.es	2003	peer-reviewed journal article	2000	Spain	40°1'N	1°12'W	Paper	1640	natural	shrub / shrub-like		Juniperus sabina	shrubland	open mixed woodland	20	20	no			seed plot	seed density	Juniper seeds, dispersed by Turdus bird sp	number of J. communis seeds	0.6	0	SE	0.2938	0	Data obtained from authors	Palearctic	Mediterranean Forests, Woodlands & Scrub
34	34-SeedlingDensityBeech	yes	SeedlingDensityBeech	Fruit removal, pyrene dispersal, post-dispersal predation and seedling establishment of a bird-dispersed tree	José Ramón Obeso	jrobeso@correo.uniovi.es	2002	peer-reviewed journal article	1997	Spain	43°16'N	4°59'W	Paper	950	natural	tree island		Fagus sylvatica	shrubland	open mixed woodland	6	6	no		1246.4	seedling plot	seedling density	Holly seedlings (Ilex aquifolium) germinated in 1997	Seedlings/m2	3.60093	1.41067	SD	4.00102	1.27305	Fig4	Palearctic	Temperate Broadleaf & Mixed Forests
34	34-SeedlingDensityHawthorn	yes	SeedlingDensityHawthorn	Fruit removal, pyrene dispersal, post-dispersal predation and seedling establishment of a bird-dispersed tree	José Ramón Obeso	jrobeso@correo.uniovi.es	2002	peer-reviewed journal article	1997	Spain	43°16'N	4°59'W	Paper	950	natural	tree island		Crataegus monogyna	shrubland	open mixed woodland	6	6	no		1246.4	seedling plot	seedling density	Holly seedlings (Ilex aquifolium) germinated in 1998	Seedlings/m2	1.52204	1.41067	SD	1.00026	1.27305	Fig4	Palearctic	Temperate Broadleaf & Mixed Forests
34	34-SeedlingDensityHollyFemale	yes	SeedlingDensityHollyFemale	Fruit removal, pyrene dispersal, post-dispersal predation and seedling establishment of a bird-dispersed tree	José Ramón Obeso	jrobeso@correo.uniovi.es	2002	peer-reviewed journal article	1997	Spain	43°16'N	4°59'W	Paper	950	natural	tree island		Ilex aquifolium	shrubland	open mixed woodland	6	6	no		1246.4	seedling plot	seedling density	Holly seedlings (Ilex aquifolium) germinated in 1999	Seedlings/m2	9.98608	1.41067	SD	10.3663	1.27305	Fig4	Palearctic	Temperate Broadleaf & Mixed Forests
34	34-SeedlingDensityHollyMale	yes	SeedlingDensityHollyMale	Fruit removal, pyrene dispersal, post-dispersal predation and seedling establishment of a bird-dispersed tree	José Ramón Obeso	jrobeso@correo.uniovi.es	2002	peer-reviewed journal article	1997	Spain	43°16'N	4°59'W	Paper	950	natural	tree island		Ilex aquifolium	shrubland	open mixed woodland	6	6	no		1246.4	seedling plot	seedling density	Holly seedlings (Ilex aquifolium) germinated in 2000	Seedlings/m2	7.87007	1.41067	SD	4.54662	1.27305	Fig4	Palearctic	Temperate Broadleaf & Mixed Forests
34	34-SeedRainBeech	yes	SeedRainBeech	Fruit removal, pyrene dispersal, post-dispersal predation and seedling establishment of a bird-dispersed tree	José Ramón Obeso	jrobeso@correo.uniovi.es	2002	peer-reviewed journal article	1996-1997	Spain	43°16'N	4°59'W	Paper	950	natural	tree island		Fagus sylvatica	shrubland	open mixed woodland	33	33	no		112	seed trap	seed density	Holly (Ilex aquifolium)	Pyrene number per trap	9.58525	0	SD	13.7658	3.17672	Fig2	Palearctic	Temperate Broadleaf & Mixed Forests
34	34-SeedRainHawthorn	yes	SeedRainHawthorn	Fruit removal, pyrene dispersal, post-dispersal predation and seedling establishment of a bird-dispersed tree	José Ramón Obeso	jrobeso@correo.uniovi.es	2002	peer-reviewed journal article	1996-1997	Spain	43°16'N	4°59'W	Paper	950	natural	tree island		Crataegus monogyna	shrubland	open mixed woodland	33	33	no		112	seed trap	seed density	Holly (Ilex aquifolium)	Pyrene number per trap	8.29493	0	SD	16.9425	3.17672	Fig2	Palearctic	Temperate Broadleaf & Mixed Forests
34	34-SeedRainHollyFemale	yes	SeedRainHollyFemale	Fruit removal, pyrene dispersal, post-dispersal predation and seedling establishment of a bird-dispersed tree	José Ramón Obeso	jrobeso@correo.uniovi.es	2002	peer-reviewed journal article	1996-1997	Spain	43°16'N	4°59'W	Paper	950	natural	tree island		Ilex aquifolium	shrubland	open mixed woodland	33	33	no		112	seed trap	seed density	Holly (Ilex aquifolium)	Pyrene number per trap	59.5392	0	SD	72.0056	3.17672	Fig2	Palearctic	Temperate Broadleaf & Mixed Forests
34	34-SeedRainHollyMale	yes	SeedRainHollyMale	Fruit removal, pyrene dispersal, post-dispersal predation and seedling establishment of a bird-dispersed tree	José Ramón Obeso	jrobeso@correo.uniovi.es	2002	peer-reviewed journal article	1996-1997	Spain	43°16'N	4°59'W	Paper	950	natural	tree island		Ilex aquifolium	shrubland	open mixed woodland	33	33	no		112	seed trap	seed density	Holly (Ilex aquifolium)	Pyrene number per trap	44.977	0	SD	47.6508	3.17672	Fig2	Palearctic	Temperate Broadleaf & Mixed Forests
36	36-SeedRain	no	SeedRain	Grassland trees and the common bulbul Pycnonotus barbatus promote Afromontane forest restoration	Ridwan Jaafar	hazel.chapman@canterbury.ac.nz	2021	peer-reviewed journal article	2016-2017	Nigeria	7°05'16.4"N	11°03'12.3"E	google map point for Ngel Nyaki forest reserve, Taraba State	1400-1600	natural	tree: isolated tree (undefined)	>2	Tree species of isolated perch trees given in table 1	grassland	montane forest (tropical)	48	48	yes	up to 180m	456	seed trap	seed density	endozoochorous seeds (excluded conspecific)	Mean number of seeds	69.62	0.25				in text	Afrotropic	Tropical & Subtropical Moist Broadleaf Forests
36	36-Seedling-nyel	no	Seedling-nyel	Grassland trees and the common bulbul Pycnonotus barbatus promote Afromontane forest restoration	Ridwan Jaafar	hazel.chapman@canterbury.ac.nz	2022	peer-reviewed journal article	2017	Nigeria	7°05'16.4"N	11°03'12.3"E	google map point for Ngel Nyaki forest reserve, Taraba State	1400-1600	natural	tree: isolated tree (undefined)	>2	Tree species of isolated perch trees given in table 1	grassland	montane forest (tropical)	48	48	no		456	seedling plot	seedling density	all established seedlings	Mean number of seedlings	8.42	0.63				in text	Afrotropic	Tropical & Subtropical Moist Broadleaf Forests
37	37-Seedlings	yes	Seedlings	How scattered trees matter for biodiversity conservation in active pastures	Flávia Freire Siqueira	flaviafreirelv@gmail.com	2017	peer-reviewed journal article	NA	Brazil	21°14'13"S	44°47'4"W	Paper; midpoint		natural	tree: isolated tree (undefined)			grassland	semi-evergreen rainforest (tropical)	99	99	yes	0-75m		seedling plot	seedling density	60% of seedlings counted were of zoochoric origin	Mean number of seedlings (tree canopy projection area)	28.3	8.46	SD	21.3	6.8	in text	Neotropic	Tropical & Subtropical Moist Broadleaf Forests
37	37-SeedRainAbundance	no	SeedRainAbundance	How scattered trees matter for biodiversity conservation in active pastures	Flávia Freire Siqueira	flaviafreirelv@gmail.com	2017	peer-reviewed journal article	NA	Brazil	21°14'13"S	44°47'4"W	Paper; midpoint		natural	tree: isolated tree (undefined)			grassland	semi-evergreen rainforest (tropical)	10	10	no		182	seed trap	seed density	Seed total across all dispersal syndromes.	Total number of seeds in all traps	485	1				in text	Neotropic	Tropical & Subtropical Moist Broadleaf Forests
37	37-SeedRainRichness	no	SeedRainRichness	How scattered trees matter for biodiversity conservation in active pastures	Flávia Freire Siqueira	flaviafreirelv@gmail.com	2017	peer-reviewed journal article	NA	Brazil	21°14'13"S	44°47'4"W	Paper; midpoint		natural	tree: isolated tree (undefined)			grassland	semi-evergreen rainforest (tropical)	10	10	no		182	seed trap	seed richness	seeds of all dispersal syndromes.	Richness of seeds in all traps	25	1				in text	Neotropic	Tropical & Subtropical Moist Broadleaf Forests
39	39-SeedlingAbundanceBIOSite	yes	SeedlingAbundanceBIOSite	Improving the biodiversity in urban green spaces: A nature based approach	Karen Regina Castelli	karen.castelli@unesp.br	2021	peer-reviewed journal article	2017-2018	Brazil	23°28'08.0"S	47°25'31.0"W	google map midpoint of chico mendes & Irmãos Villas-Boas		artificial	artificial pole	2.5		urban_park	managed/disturbed woodland	10	10	no		365	seedling plot	seedling density	Dispersal syndromes not specificed.	Number of seedlings per month	13.8477	25.9414	SD	6.97759	23.3476	Fig1	Neotropic	Tropical & Subtropical Moist Broadleaf Forests
39	39-SeedlingAbundanceBOTSite	yes	SeedlingAbundanceBOTSite	Improving the biodiversity in urban green spaces: A nature based approach	Karen Regina Castelli	karen.castelli@unesp.br	2021	peer-reviewed journal article	2017-2018	Brazil	23°28'08.0"S	47°25'31.0"W	google map midpoint of chico mendes & Irmãos Villas-Boas		artificial	artificial pole	2.5		urban_park	managed/disturbed woodland	10	10	no		365	seedling plot	seedling density	Dispersal syndromes not specificed.	Number of seedlings per month	16.0658	5.08114	SD	7.73625	7.77461	Fig1	Neotropic	Tropical & Subtropical Moist Broadleaf Forests
39	39-SeedlingAbundanceCMSite	yes	SeedlingAbundanceCMSite	Improving the biodiversity in urban green spaces: A nature based approach	Karen Regina Castelli	karen.castelli@unesp.br	2021	peer-reviewed journal article	2017-2018	Brazil	23°28'08.0"S	47°25'31.0"W	google map midpoint of chico mendes & Irmãos Villas-Boas		artificial	artificial pole	2.5		urban_park	managed/disturbed woodland	10	10	no		365	seedling plot	seedling density	Dispersal syndromes not specificed.	Number of seedlings per month	9.32186	19.5832	SD	8.23185	12.3362	Fig1	Neotropic	Tropical & Subtropical Moist Broadleaf Forests
40	40-SpeciesRichnessEL	yes	SpeciesRichnessEL	Influence of overstory composition on understory colonization by native species in plantations on a degraded tropical site	Parrotta, John A.		1995	peer-reviewed journal article	1989-1993	Puerto Rico	18°27'N	66°10'W	Paper		natural	tree island	mean: 9.8m	Eucalyptus robusta and Casuarina equisetifolia	grassland	lowland evergreen rainforest (tropical)	3	3	no		1642.5	seedling plot	seedling richness	Classified as bird dispersed based on propagules	No. species/plot (16x16m)	6	0	SE	1.5	0	Table3	Neotropic	Tropical & Subtropical Moist Broadleaf Forests
40	40-SpeciesRichnessLM	yes	SpeciesRichnessLM	Influence of overstory composition on understory colonization by native species in plantations on a degraded tropical site	Parrotta, John A.		1995	peer-reviewed journal article	1989-1993	Puerto Rico	18°27'N	66°10'W	Paper		natural	tree island	mean: 8.4m	Casuarina equisetifolia	grassland	lowland evergreen rainforest (tropical)	3	3	no		1642.5	seedling plot	seedling richness	Classified as bird dispersed based on propagules	No. species/plot (16x16m)	5.3	0	SE	1.3	0	Table3	Neotropic	Tropical & Subtropical Moist Broadleaf Forests
40	40-SpeciesRichnessEM	yes	SpeciesRichnessEM	Influence of overstory composition on understory colonization by native species in plantations on a degraded tropical site	Parrotta, John A.		1995	peer-reviewed journal article	1989-1993	Puerto Rico	18°27'N	66°10'W	Paper		natural	tree island	mean: 9.4m	Leucaena leucocephala	grassland	lowland evergreen rainforest (tropical)	3	3	no		1642.5	seedling plot	seedling richness	Classified as bird dispersed based on propagules	No. species/plot (16x16m)	4.3	0	SE	0.3	0	Table3	Neotropic	Tropical & Subtropical Moist Broadleaf Forests
40	40-SpeciesRichnessEC	yes	SpeciesRichnessEC	Influence of overstory composition on understory colonization by native species in plantations on a degraded tropical site	Parrotta, John A.		1995	peer-reviewed journal article	1989-1993	Puerto Rico	18°27'N	66°10'W	Paper		natural	tree island	mean: 11.6m	Casuarina equisetifolia and Leucaena leucocephala	grassland	lowland evergreen rainforest (tropical)	3	3	no		1642.5	seedling plot	seedling richness	Classified as bird dispersed based on propagules	No. species/plot (16x16m)	2.7	0	SE	0.7	0	Table3	Neotropic	Tropical & Subtropical Moist Broadleaf Forests
40	40-SpeciesRichnessCL	yes	SpeciesRichnessCL	Influence of overstory composition on understory colonization by native species in plantations on a degraded tropical site	Parrotta, John A.		1995	peer-reviewed journal article	1989-1993	Puerto Rico	18°27'N	66°10'W	Paper		natural	tree island	mean: 9.6m	Eucalyptus robusta and Leucaena leucocephala	grassland	lowland evergreen rainforest (tropical)	3	3	no		1642.5	seedling plot	seedling richness	Classified as bird dispersed based on propagules	No. species/plot (16x16m)	2.7	0	SE	0.7	0	Table3	Neotropic	Tropical & Subtropical Moist Broadleaf Forests
40	40-SeedlingDensityLM	yes	SeedlingDensityLM	Influence of overstory composition on understory colonization by native species in plantations on a degraded tropical site	Parrotta, John A.		1995	peer-reviewed journal article	1989-1993	Puerto Rico	18°27'N	66°10'W	Paper		natural	tree island	mean: 9.4m	Leucaena leucocephala	grassland	lowland evergreen rainforest (tropical)	3	3	no		1642.5	seedling plot	seedling density	Classified as bird dispersed based on propagules	seedling /m2	0.271	0	SE	0.045	0	Table3	Neotropic	Tropical & Subtropical Moist Broadleaf Forests
40	40-SpeciesRichnessCM	yes	SpeciesRichnessCM	Influence of overstory composition on understory colonization by native species in plantations on a degraded tropical site	Parrotta, John A.		1995	peer-reviewed journal article	1989-1993	Puerto Rico	18°27'N	66°10'W	Paper		natural	tree island	mean: 9.7m	Eucalyptus robusta	grassland	lowland evergreen rainforest (tropical)	3	3	no		1642.5	seedling plot	seedling richness	Classified as bird dispersed based on propagules	No. species/plot (16x16m)	2	0	SE	0.6	0	Table3	Neotropic	Tropical & Subtropical Moist Broadleaf Forests
40	40-SeedlingDensityEL	yes	SeedlingDensityEL	Influence of overstory composition on understory colonization by native species in plantations on a degraded tropical site	Parrotta, John A.		1995	peer-reviewed journal article	1989-1993	Puerto Rico	18°27'N	66°10'W	Paper		natural	tree island	mean: 9.6m	Eucalyptus robusta and Leucaena leucocephala	grassland	lowland evergreen rainforest (tropical)	3	3	no		1642.5	seedling plot	seedling density	Classified as bird dispersed based on propagules	seedling /m2	0.103	0	SE	0.035	0	Table3	Neotropic	Tropical & Subtropical Moist Broadleaf Forests
40	40-SeedlingDensityEM	yes	SeedlingDensityEM	Influence of overstory composition on understory colonization by native species in plantations on a degraded tropical site	Parrotta, John A.		1995	peer-reviewed journal article	1989-1993	Puerto Rico	18°27'N	66°10'W	Paper		natural	tree island	mean: 9.7m	Eucalyptus robusta	grassland	lowland evergreen rainforest (tropical)	3	3	no		1642.5	seedling plot	seedling density	Classified as bird dispersed based on propagules	seedling /m2	0.036	0	SE	0.012	0	Table3	Neotropic	Tropical & Subtropical Moist Broadleaf Forests
40	40-SeedlingDensityCL	yes	SeedlingDensityCL	Influence of overstory composition on understory colonization by native species in plantations on a degraded tropical site	Parrotta, John A.		1995	peer-reviewed journal article	1989-1993	Puerto Rico	18°27'N	66°10'W	Paper		natural	tree island	mean: 11.6m	Casuarina equisetifolia and Leucaena leucocephala	grassland	lowland evergreen rainforest (tropical)	3	3	no		1642.5	seedling plot	seedling density	Classified as bird dispersed based on propagules	seedling /m2	0.031	0	SE	0.007	0	Table3	Neotropic	Tropical & Subtropical Moist Broadleaf Forests
40	40-SeedlingDensityCM	yes	SeedlingDensityCM	Influence of overstory composition on understory colonization by native species in plantations on a degraded tropical site	Parrotta, John A.		1995	peer-reviewed journal article	1989-1993	Puerto Rico	18°27'N	66°10'W	Paper		natural	tree island	mean: 8.4m	Casuarina equisetifolia	grassland	lowland evergreen rainforest (tropical)	3	3	no		1642.5	seedling plot	seedling density	Classified as bird dispersed based on propagules	seedling /m2	0.024	0	SE	0.019	0	Table3	Neotropic	Tropical & Subtropical Moist Broadleaf Forests
40	40-SeedlingDensityEC	yes	SeedlingDensityEC	Influence of overstory composition on understory colonization by native species in plantations on a degraded tropical site	Parrotta, John A.		1995	peer-reviewed journal article	1989-1993	Puerto Rico	18°27'N	66°10'W	Paper		natural	tree island	mean: 9.8m	Eucalyptus robusta and Casuarina equisetifolia	grassland	lowland evergreen rainforest (tropical)	3	3	no		1642.5	seedling plot	seedling density	Classified as bird dispersed based on propagules	seedling /m2	0.024	0	SE	0.005	0	Table3	Neotropic	Tropical & Subtropical Moist Broadleaf Forests
41	41-CapeAgulhasThicket/ForestSpUnderForest	yes	CapeAgulhasThicket/ForestSpUnderForest	Invasion and persistence of bird-dispersed, subtropical thicket and forest species in fire-prone coastal fynbos.	Cowling, R.M	rmc@botzoo.uct.za	1997	peer-reviewed journal article	NA	South Africa	34°49'51.9"S	20°00'47.0"E	google map point for Cape Agulhas		natural	tree island	4 - 6	Sideroxylon inerme	open_cleared_land	shrubland	50	50	no			seedling plot	seedling density	Dispersal origin of seedlings not specified.	seedling /m2	1.63522	0.062893	SD	1.55652	0.889442	Fig3	Afrotropic	Mediterranean Forests, Woodlands & Scrub
41	41-CapeAgulhasThicket/ForestSpUnderFynbosEmergents	yes	CapeAgulhasThicket/ForestSpUnderFynbosEmergents	Invasion and persistence of bird-dispersed, subtropical thicket and forest species in fire-prone coastal fynbos.	Cowling, R.M	rmc@botzoo.uct.za	1997	peer-reviewed journal article	NA	South Africa	34°49'51.9"S	20°00'47.0"E	google map point for Cape Agulhas		natural	shrub / shrub-like	1-1.5	Metalasia muricata and Agathosoma collina	open_cleared_land	shrubland	50	50	no			seedling plot	seedling density	Dispersal origin of seedlings not specified.	seedling /m2	1.03774	0.062893	SD	2.44597	0.889442	Fig3	Afrotropic	Mediterranean Forests, Woodlands & Scrub
41	41-CapeAgulhasThicket/ForestSpUnderThicket	yes	CapeAgulhasThicket/ForestSpUnderThicket	Invasion and persistence of bird-dispersed, subtropical thicket and forest species in fire-prone coastal fynbos.	Cowling, R.M	rmc@botzoo.uct.za	1997	peer-reviewed journal article	NA	South Africa	34°49'51.9"S	20°00'47.0"E	google map point for Cape Agulhas		natural	shrub / shrub-like	1-2	Olea exasperata, Euclea racemosa, Pterocelastrus tricuspidatus, Rhus glauca, Maytenus procumbens, Sideroxylon inerme, Cassine peragua, C. maritima, Zygophyllum morgsana, Cussonia thyrsiflora, Colpoon compressum.	open_cleared_land	shrubland	50	50	no			seedling plot	seedling density	Dispersal origin of seedlings not specified.	seedling /m2	10.0943	0.062893	SD	9.11679	0.889442	Fig3	Afrotropic	Mediterranean Forests, Woodlands & Scrub
41	41-CapePointForestSpUnderBroadLeafEmergents	yes	CapePointForestSpUnderBroadLeafEmergents	Invasion and persistence of bird-dispersed, subtropical thicket and forest species in fire-prone coastal fynbos.	Cowling, R.M	rmc@botzoo.uct.za	1997	peer-reviewed journal article	NA	South Africa	34°14'58.1"S	18°24'49.4"E	google map point for Cape Point		natural	shrub / shrub-like	1.5 - 2	Levcospermum conocarpodendron	open_cleared_land	shrubland	50	50	no			seedling plot	seedling density	Dispersal origin of seedlings not specified.	seedling /m2	0	0	SD	0	0	Fig4	Afrotropic	Mediterranean Forests, Woodlands & Scrub
41	41-CapePointForestSpUnderFineLeafEmergents	yes	CapePointForestSpUnderFineLeafEmergents	Invasion and persistence of bird-dispersed, subtropical thicket and forest species in fire-prone coastal fynbos.	Cowling, R.M	rmc@botzoo.uct.za	1997	peer-reviewed journal article	NA	South Africa	34°14'58.1"S	18°24'49.4"E	google map point for Cape Point		natural	shrub / shrub-like	1.5 - 2	Coleonema album	open_cleared_land	shrubland	50	50	no			seedling plot	seedling density	Dispersal origin of seedlings not specified.	seedling /m2	0	0	SD	0	0	Fig4	Afrotropic	Mediterranean Forests, Woodlands & Scrub
41	41-CapePointForestSpUnderForest	yes	CapePointForestSpUnderForest	Invasion and persistence of bird-dispersed, subtropical thicket and forest species in fire-prone coastal fynbos.	Cowling, R.M	rmc@botzoo.uct.za	1997	peer-reviewed journal article	NA	South Africa	34°14'58.1"S	18°24'49.4"E	google map point for Cape Point		natural	tree island	3-5	Sideroxylon inerme, Maurocenia frangularia, Tarchonanthus camphoratus, Cussonia thyrsiflora, Chionanthus foveolatus, Myrsine africana.	open_cleared_land	shrubland	50	50	no			seedling plot	seedling density	Dispersal origin of seedlings not specified.	seedling /m2	0.287871	0	SD	0.638196	0	Fig4	Afrotropic	Mediterranean Forests, Woodlands & Scrub
41	41-CapePointForestSpUnderThicket	yes	CapePointForestSpUnderThicket	Invasion and persistence of bird-dispersed, subtropical thicket and forest species in fire-prone coastal fynbos.	Cowling, R.M	rmc@botzoo.uct.za	1997	peer-reviewed journal article	NA	South Africa	34°14'58.1"S	18°24'49.4"E	google map point for Cape Point		natural	shrub / shrub-like	1-2	Rhus glauca, Euclea racemosa, Olea exasperata, Pterocelastrustricuspidatus, Cussonia thyrsiflora, Cassine peragua, Maytenus lucida, Colpoon compressum, Rhus laevigata.	open_cleared_land	shrubland	50	50	no			seedling plot	seedling density	Dispersal origin of seedlings not specified.	seedling /m2	0.069177	0	SD	0.24546	0	Fig4	Afrotropic	Mediterranean Forests, Woodlands & Scrub
41	41-CapePointThicket/ForestSpUnderBroadLeafEmergents	yes	CapePointThicket/ForestSpUnderBroadLeafEmergents	Invasion and persistence of bird-dispersed, subtropical thicket and forest species in fire-prone coastal fynbos.	Cowling, R.M	rmc@botzoo.uct.za	1997	peer-reviewed journal article	NA	South Africa	34°14'58.1"S	18°24'49.4"E	google map point for Cape Point		natural	shrub / shrub-like	1.5 - 2	Levcospermum conocarpodendron	open_cleared_land	shrubland	50	50	no			seedling plot	seedling density	Dispersal origin of seedlings not specified.	seedling /m2	0.777778	0.042735	SD	1.26917	0.302182	Fig4	Afrotropic	Mediterranean Forests, Woodlands & Scrub
41	41-CapePointThicket/ForestSpUnderFineLeafEmergents	yes	CapePointThicket/ForestSpUnderFineLeafEmergents	Invasion and persistence of bird-dispersed, subtropical thicket and forest species in fire-prone coastal fynbos.	Cowling, R.M	rmc@botzoo.uct.za	1997	peer-reviewed journal article	NA	South Africa	34°14'58.1"S	18°24'49.4"E	google map point for Cape Point		natural	shrub / shrub-like	1.5 - 2	Coleonema album	open_cleared_land	shrubland	50	50	no			seedling plot	seedling density	Dispersal origin of seedlings not specified.	seedling /m2	0.401709	0.042735	SD	0.966984	0.302182	Fig4	Afrotropic	Mediterranean Forests, Woodlands & Scrub
41	41-CapePointThicket/ForestSpUnderForest	yes	CapePointThicket/ForestSpUnderForest	Invasion and persistence of bird-dispersed, subtropical thicket and forest species in fire-prone coastal fynbos.	Cowling, R.M	rmc@botzoo.uct.za	1997	peer-reviewed journal article	NA	South Africa	34°14'58.1"S	18°24'49.4"E	google map point for Cape Point		natural	tree island	3-5	Sideroxylon inerme, Maurocenia frangularia, Tarchonanthus camphoratus, Cussonia thyrsiflora, Chionanthus foveolatus, Myrsine africana.	open_cleared_land	shrubland	50	50	no			seedling plot	seedling density	Dispersal origin of seedlings not specified.	seedling /m2	0.25641	0.042735	SD	0.543928	0.302182	Fig4	Afrotropic	Mediterranean Forests, Woodlands & Scrub
41	41-CapePointThicket/ForestSpUnderThicket	yes	CapePointThicket/ForestSpUnderThicket	Invasion and persistence of bird-dispersed, subtropical thicket and forest species in fire-prone coastal fynbos.	Cowling, R.M	rmc@botzoo.uct.za	1997	peer-reviewed journal article	NA	South Africa	34°14'58.1"S	18°24'49.4"E	google map point for Cape Point		natural	shrub / shrub-like	1-2	Rhus glauca, Euclea racemosa, Olea exasperata, Pterocelastrustricuspidatus, Cussonia thyrsiflora, Cassine peragua, Maytenus lucida, Colpoon compressum, Rhus laevigata.	open_cleared_land	shrubland	50	50	no			seedling plot	seedling density	Dispersal origin of seedlings not specified.	seedling /m2	0.606838	0.042735	SD	1.20873	0.302182	Fig4	Afrotropic	Mediterranean Forests, Woodlands & Scrub
41	41-CapePointThicketSpUnderBroadLeafEmergents	yes	CapePointThicketSpUnderBroadLeafEmergents	Invasion and persistence of bird-dispersed, subtropical thicket and forest species in fire-prone coastal fynbos.	Cowling, R.M	rmc@botzoo.uct.za	1997	peer-reviewed journal article	NA	South Africa	34°14'58.1"S	18°24'49.4"E	google map point for Cape Point		natural	shrub / shrub-like	1.5 - 2	Levcospermum conocarpodendron	open_cleared_land	shrubland	50	50	no			seedling plot	seedling density	Dispersal origin of seedlings not specified.	seedling /m2	0.917647	0.188235	SD	1.27557	0.610053	Fig4	Afrotropic	Mediterranean Forests, Woodlands & Scrub
41	41-CapePointThicketSpUnderFineLeafEmergents	yes	CapePointThicketSpUnderFineLeafEmergents	Invasion and persistence of bird-dispersed, subtropical thicket and forest species in fire-prone coastal fynbos.	Cowling, R.M	rmc@botzoo.uct.za	1997	peer-reviewed journal article	NA	South Africa	34°14'58.1"S	18°24'49.4"E	google map point for Cape Point		natural	shrub / shrub-like	1.5 - 2	Coleonema album	open_cleared_land	shrubland	50	50	no			seedling plot	seedling density	Dispersal origin of seedlings not specified.	seedling /m2	0.360784	0.188235	SD	1.16465	0.610053	Fig4	Afrotropic	Mediterranean Forests, Woodlands & Scrub
41	41-CapePointThicketSpUnderForest	yes	CapePointThicketSpUnderForest	Invasion and persistence of bird-dispersed, subtropical thicket and forest species in fire-prone coastal fynbos.	Cowling, R.M	rmc@botzoo.uct.za	1997	peer-reviewed journal article	NA	South Africa	34°14'58.1"S	18°24'49.4"E	google map point for Cape Point		natural	tree island	3-5	Sideroxylon inerme, Maurocenia frangularia, Tarchonanthus camphoratus, Cussonia thyrsiflora, Chionanthus foveolatus, Myrsine africana.	open_cleared_land	shrubland	50	50	no			seedling plot	seedling density	Dispersal origin of seedlings not specified.	seedling /m2	0.007843	0.188235	SD	0.221837	0.610053	Fig4	Afrotropic	Mediterranean Forests, Woodlands & Scrub
41	41-CapePointThicketSpUnderThicket	yes	CapePointThicketSpUnderThicket	Invasion and persistence of bird-dispersed, subtropical thicket and forest species in fire-prone coastal fynbos.	Cowling, R.M	rmc@botzoo.uct.za	1997	peer-reviewed journal article	NA	South Africa	34°14'58.1"S	18°24'49.4"E	google map point for Cape Point		natural	shrub / shrub-like	1-2	Rhus glauca, Euclea racemosa, Olea exasperata, Pterocelastrustricuspidatus, Cussonia thyrsiflora, Cassine peragua, Maytenus lucida, Colpoon compressum, Rhus laevigata.	open_cleared_land	shrubland	50	50	no			seedling plot	seedling density	Dispersal origin of seedlings not specified.	seedling /m2	0.423529	0.188235	SD	0.720972	0.610053	Fig4	Afrotropic	Mediterranean Forests, Woodlands & Scrub
41	41-CapeStFrancisForestSpUnderForest	yes	CapeStFrancisForestSpUnderForest	Invasion and persistence of bird-dispersed, subtropical thicket and forest species in fire-prone coastal fynbos.	Cowling, R.M	rmc@botzoo.uct.za	1997	peer-reviewed journal article	NA	South Africa	34°11'56.6"S	24°50'13.7"E	google map point for coastal dune in St. Francis, SA		natural	tree island	4 - 6	Cassine aethiopica, Pterocelastrus tricuspidatus, Dovyalis rotundifolia, Sideroxylon inerme, Chiona nthus foveolatus, Scutia myrtina, Rhoiacarpos capensis, Rhoicissus digitata, Scolopia zeyheri, Putterlickia pyracantha, Canthium spinosum, Euclea racemosa, Schotia afra, Zanthoxylum capense, Cussonia thyrsiflora, Clausena anisata, Carissa bispinosa, Cassine peragua.	open_cleared_land	shrubland	60	60	no			seedling plot	seedling density	Dispersal origin of seedlings not specified.	seedling /m2	3.57143	0.034014	SD	2.37121	0	Fig2	Afrotropic	Mediterranean Forests, Woodlands & Scrub
41	41-CapeStFrancisForestSpUnderMetalasia	yes	CapeStFrancisForestSpUnderMetalasia	Invasion and persistence of bird-dispersed, subtropical thicket and forest species in fire-prone coastal fynbos.	Cowling, R.M	rmc@botzoo.uct.za	1997	peer-reviewed journal article	NA	South Africa	34°11'56.6"S	24°50'13.7"E	google map point for coastal dune in St. Francis, SA		natural	shrub / shrub-like	mean 2m, but all >1m	Metalasia muricata	open_cleared_land	shrubland	60	60	no			seedling plot	seedling density	Dispersal origin of seedlings not specified.	seedling /m2	0	0	SD	0	0	Fig2	Afrotropic	Mediterranean Forests, Woodlands & Scrub
41	41-CapeStFrancisForestSpUnderThicket	yes	CapeStFrancisForestSpUnderThicket	Invasion and persistence of bird-dispersed, subtropical thicket and forest species in fire-prone coastal fynbos.	Cowling, R.M	rmc@botzoo.uct.za	1997	peer-reviewed journal article	NA	South Africa	34°11'56.6"S	24°50'13.7"E	google map point for coastal dune in St. Francis, SA		natural	shrub / shrub-like	1-3	Olea exasperata, Pterocelastrus tricuspidatus, Rhus glauca, Sideroxylon inerme, Cassine maritima, Maytenus procumbens, Cussonia thyrsiflora, Cassine tetragona, Euclea racemosa, Putterlickia pyracantha, Rhus crenata, Cassine aethiopica, Schotia afra, Cassine peragua, Rhoiacarpos capensis, Rhoicissus digitata, Rhus laevigata, Maytenus heterophylla, Colpoon compressum	open_cleared_land	shrubland	60	60	no			seedling plot	seedling density	Dispersal origin of seedlings not specified.	seedling /m2	0	0	SD	0	0	Fig2	Afrotropic	Mediterranean Forests, Woodlands & Scrub
41	41-CapeStFrancisThicket/ForestSpUnderForest	yes	CapeStFrancisThicket/ForestSpUnderForest	Invasion and persistence of bird-dispersed, subtropical thicket and forest species in fire-prone coastal fynbos.	Cowling, R.M	rmc@botzoo.uct.za	1997	peer-reviewed journal article	NA	South Africa	34°11'56.6"S	24°50'13.7"E	google map point for coastal dune in St. Francis, SA		natural	tree island	4 - 6	Cassine aethiopica, Pterocelastrus tricuspidatus, Dovyalis rotundifolia, Sideroxylon inerme, Chiona nthus foveolatus, Scutia myrtina, Rhoiacarpos capensis, Rhoicissus digitata, Scolopia zeyheri, Putterlickia pyracantha, Canthium spinosum, Euclea racemosa, Schotia afra, Zanthoxylum capense, Cussonia thyrsiflora, Clausena anisata, Carissa bispinosa, Cassine peragua.	open_cleared_land	shrubland	60	60	no			seedling plot	seedling density	Dispersal origin of seedlings not specified.	seedling /m2	0.984925	0.040201	SD	1.71268	0.155698	Fig2	Afrotropic	Mediterranean Forests, Woodlands & Scrub
41	41-CapeStFrancisThicket/ForestSpUnderMetalasia	yes	CapeStFrancisThicket/ForestSpUnderMetalasia	Invasion and persistence of bird-dispersed, subtropical thicket and forest species in fire-prone coastal fynbos.	Cowling, R.M	rmc@botzoo.uct.za	1997	peer-reviewed journal article	NA	South Africa	34°11'56.6"S	24°50'13.7"E	google map point for coastal dune in St. Francis, SA		natural	shrub / shrub-like	mean 2m (but all >1m)	Metalasia muricata	open_cleared_land	shrubland	60	60	no			seedling plot	seedling density	Dispersal origin of seedlings not specified.	seedling /m2	1.10553	0.040201	SD	1.55698	0.155698	Fig2	Afrotropic	Mediterranean Forests, Woodlands & Scrub
41	41-CapeStFrancisThicket/ForestSpUnderThicket	yes	CapeStFrancisThicket/ForestSpUnderThicket	Invasion and persistence of bird-dispersed, subtropical thicket and forest species in fire-prone coastal fynbos.	Cowling, R.M	rmc@botzoo.uct.za	1997	peer-reviewed journal article	NA	South Africa	34°11'56.6"S	24°50'13.7"E	google map point for coastal dune in St. Francis, SA		natural	shrub / shrub-like	1-3	Olea exasperata, Pterocelastrus tricuspidatus, Rhus glauca, Sideroxylon inerme, Cassine maritima, Maytenus procumbens, Cussonia thyrsiflora, Cassine tetragona, Euclea racemosa, Putterlickia pyracantha, Rhus crenata, Cassine aethiopica, Schotia afra, Cassine peragua, Rhoiacarpos capensis, Rhoicissus digitata, Rhus laevigata, Maytenus heterophylla, Colpoon compressum	open_cleared_land	shrubland	60	60	no			seedling plot	seedling density	Dispersal origin of seedlings not specified.	seedling /m2	1.24623	0.040201	SD	1.71268	0.155698	Fig2	Afrotropic	Mediterranean Forests, Woodlands & Scrub
41	41-CapeStFrancisThicketSpUnderForest	yes	CapeStFrancisThicketSpUnderForest	Invasion and persistence of bird-dispersed, subtropical thicket and forest species in fire-prone coastal fynbos.	Cowling, R.M	rmc@botzoo.uct.za	1997	peer-reviewed journal article	NA	South Africa	34°11'56.6"S	24°50'13.7"E	google map point for coastal dune in St. Francis, SA		natural	tree island	4 - 6	Cassine aethiopica, Pterocelastrus tricuspidatus, Dovyalis rotundifolia, Sideroxylon inerme, Chiona nthus foveolatus, Scutia myrtina, Rhoiacarpos capensis, Rhoicissus digitata, Scolopia zeyheri, Putterlickia pyracantha, Canthium spinosum, Euclea racemosa, Schotia afra, Zanthoxylum capense, Cussonia thyrsiflora, Clausena anisata, Carissa bispinosa, Cassine peragua.	open_cleared_land	shrubland	60	60	no			seedling plot	seedling density	Dispersal origin of seedlings not specified.	seedling /m2	0.017606	0.035211	SD	0.272745	0	Fig2	Afrotropic	Mediterranean Forests, Woodlands & Scrub
41	41-CapeStFrancisThicketSpUnderMetalasia	yes	CapeStFrancisThicketSpUnderMetalasia	Invasion and persistence of bird-dispersed, subtropical thicket and forest species in fire-prone coastal fynbos.	Cowling, R.M	rmc@botzoo.uct.za	1997	peer-reviewed journal article	NA	South Africa	34°11'56.6"S	24°50'13.7"E	google map point for coastal dune in St. Francis, SA		natural	shrub / shrub-like	mean 2m (but all >1m)	Metalasia muricata	open_cleared_land	shrubland	60	60	no			seedling plot	seedling density	Dispersal origin of seedlings not specified.	seedling /m2	1.5669	0.035211	SD	2.31833	0	Fig2	Afrotropic	Mediterranean Forests, Woodlands & Scrub
41	41-CapeStFrancisThicketSpUnderThicket	yes	CapeStFrancisThicketSpUnderThicket	Invasion and persistence of bird-dispersed, subtropical thicket and forest species in fire-prone coastal fynbos.	Cowling, R.M	rmc@botzoo.uct.za	1997	peer-reviewed journal article	NA	South Africa	34°11'56.6"S	24°50'13.7"E	google map point for coastal dune in St. Francis, SA		natural	shrub / shrub-like	1-3	Olea exasperata, Pterocelastrus tricuspidatus, Rhus glauca, Sideroxylon inerme, Cassine maritima, Maytenus procumbens, Cussonia thyrsiflora, Cassine tetragona, Euclea racemosa, Putterlickia pyracantha, Rhus crenata, Cassine aethiopica, Schotia afra, Cassine peragua, Rhoiacarpos capensis, Rhoicissus digitata, Rhus laevigata, Maytenus heterophylla, Colpoon compressum	open_cleared_land	shrubland	60	60	no			seedling plot	seedling density	Dispersal origin of seedlings not specified.	seedling /m2	0.123239	0.035211	SD	0.545491	0	Fig2	Afrotropic	Mediterranean Forests, Woodlands & Scrub
42	42-Argentina1998	yes	Argentina1998	Invasion by Ligustrum lucidum (Oleaceae) in NW Argentina: Early stage characteristics in different habitat types	Roxana Aragón	aragon@ifeva.edu.ar	2003	peer-reviewed journal article	1998	Argentina	27°30'S	65°40'W	Paper		natural	tree: fleshyfruit-bearing tree (uncertain isolation)		Citrus sp.	shrubland	montane forest (tropical)	10	10	no		92	seed trap	seed density	Ligustrum lucidum; Assumed to be bird dispersed	seeds/m2	51.7431	1.46789	SD	41.7769	2.90117	Fig2	Neotropic	Tropical & Subtropical Grasslands, Savannas & Shrublands
43	43-RiparianAgricultureNumberofSeeds	yes	RiparianAgricultureNumberofSeeds	Limited effectiveness of artificial bird perches for the establishment of seedlings and the restoration of Brazil's Atlantic Forest	Adriana de Almeida	adri dealmeida@hotmail.com	2016	peer-reviewed journal article	2005-2007	Brazil	23°56'11"S	51°56'59"W	Paper	50-500	artificial	artificial pole	1.8		open_cleared_land	semi-evergreen rainforest (tropical)	9	9	no	800-2100m	730	seed trap	seed density	endozoochoric species	Number of seeds	208.016	27.2626	SD	161.726	64.2149	Fig3a	Neotropic	Tropical & Subtropical Moist Broadleaf Forests
43	43-RiparianAgricultureNumberofSpecies	yes	RiparianAgricultureNumberofSpecies	Limited effectiveness of artificial bird perches for the establishment of seedlings and the restoration of Brazil's Atlantic Forest	Adriana de Almeida	adri dealmeida@hotmail.com	2016	peer-reviewed journal article	2005-2007	Brazil	23°56'11"S	51°56'59"W	Paper	50-502	artificial	artificial pole	1.8		open_cleared_land	semi-evergreen rainforest (tropical)	9	9	no	800-2100m	730	seed trap	seed richness	endozoochoric species	Number of species of seed	6.27586	1.65517	SD	1.7931	1.51724	Fig3b	Neotropic	Tropical & Subtropical Moist Broadleaf Forests
43	43-RiparianPastureNumberofSeeds	yes	RiparianPastureNumberofSeeds	Limited effectiveness of artificial bird perches for the establishment of seedlings and the restoration of Brazil's Atlantic Forest	Adriana de Almeida	adri dealmeida@hotmail.com	2016	peer-reviewed journal article	2005-2007	Brazil	23°56'11"S	51°56'59"W	Paper	50-501	artificial	artificial pole	1.8		grassland	semi-evergreen rainforest (tropical)	9	9	no	800-2100m	730	seed trap	seed density	endozoochoric species	Number of seeds	257.961	34.3976	SD	142.7	42.81	Fig3a	Neotropic	Tropical & Subtropical Moist Broadleaf Forests
43	43-RiparianPastureNumberofSpecies	yes	RiparianPastureNumberofSpecies	Limited effectiveness of artificial bird perches for the establishment of seedlings and the restoration of Brazil's Atlantic Forest	Adriana de Almeida	adri dealmeida@hotmail.com	2016	peer-reviewed journal article	2005-2007	Brazil	23°56'11"S	51°56'59"W	Paper	50-503	artificial	artificial pole	1.8		grassland	semi-evergreen rainforest (tropical)	9	9	no	800-2100m	730	seed trap	seed richness	endozoochoric species	Number of species of seed	9.31034	2.62069	SD	1.93103	2.62069	Fig3b	Neotropic	Tropical & Subtropical Moist Broadleaf Forests
43	43-Sub-montaneAgricultureNumberofSeeds	yes	Sub-montaneAgricultureNumberofSeeds	Limited effectiveness of artificial bird perches for the establishment of seedlings and the restoration of Brazil's Atlantic Forest	Adriana de Almeida	adri dealmeida@hotmail.com	2016	peer-reviewed journal article	2005-2007	Brazil	23°56'11"S	51°56'59"W	Paper	50-504	artificial	artificial pole	1.8		open_cleared_land	montane forest (tropical)	9	9	no	800-2100m	730	seed trap	seed density	endozoochoric species	Number of seeds	269.852	3.47932	SD	244.968	14.27	Fig3a	Neotropic	Tropical & Subtropical Moist Broadleaf Forests
43	43-Sub-montaneAgricultureNumberofSpecies	yes	Sub-montaneAgricultureNumberofSpecies	Limited effectiveness of artificial bird perches for the establishment of seedlings and the restoration of Brazil's Atlantic Forest	Adriana de Almeida	adri dealmeida@hotmail.com	2016	peer-reviewed journal article	2005-2007	Brazil	23°56'11"S	51°56'59"W	Paper	50-506	artificial	artificial pole	1.8		open_cleared_land	montane forest (tropical)	9	9	no	800-2100m	730	seed trap	seed richness	endozoochoric species	Number of species of seed	5.44828	0.62069	SD	2.2069	0.827586	Fig3b	Neotropic	Tropical & Subtropical Moist Broadleaf Forests
43	43-Sub-montanePastureNumberofSeeds	yes	Sub-montanePastureNumberofSeeds	Limited effectiveness of artificial bird perches for the establishment of seedlings and the restoration of Brazil's Atlantic Forest	Adriana de Almeida	adri dealmeida@hotmail.com	2016	peer-reviewed journal article	2005-2007	Brazil	23°56'11"S	51°56'59"W	Paper	50-505	artificial	artificial pole	1.8		grassland	montane forest (tropical)	9	9	no	800-2100m	730	seed trap	seed density	endozoochoric species	Number of seeds	624.224	15.371	SD	632.636	9.51332	Fig3a	Neotropic	Tropical & Subtropical Moist Broadleaf Forests
43	43-Sub-montanePastureNumberofSpecies	yes	Sub-montanePastureNumberofSpecies	Limited effectiveness of artificial bird perches for the establishment of seedlings and the restoration of Brazil's Atlantic Forest	Adriana de Almeida	adri dealmeida@hotmail.com	2016	peer-reviewed journal article	2005-2007	Brazil	23°56'11"S	51°56'59"W	Paper	50-507	artificial	artificial pole	1.8		grassland	montane forest (tropical)	9	9	no	800-2100m	730	seed trap	seed richness	endozoochoric species	Number of species of seed	9.65517	2.06897	SD	4.34483	1.44828	Fig3b	Neotropic	Tropical & Subtropical Moist Broadleaf Forests
46	46-SeedlingDensityFemaleTrees	yes	SeedlingDensityFemaleTrees	Moms are better nurses than dads: gender biased self-facilitation in a dioecious Juniperus tree	Daniel Montesinos	daniel.montesinos@uv.es	2007	peer-reviewed journal article	2003-2004	Spain	40°02'54.7"N	1°07'35.5"W	google map point of La Puebla de San Miguel, Ademuz	1500	natural	tree island	5-10	Juniperus thurifera	shrubland	open mixed woodland	65	65	no			seedling plot	seedling density	J. thurifera seedlings (plants with needle-like leaves only, up to about 3 years old) counted in 2 ha study area. 55% of J. thurifera seeds thought to be bird dispersed.	seedlings/m2	0.02478	0.0057	SE	0.00059	0.00013	Data obtained from authors	Palearctic	Mediterranean Forests, Woodlands & Scrub
46	46-SeedlingDensityMaleTrees	yes	SeedlingDensityMaleTrees	Moms are better nurses than dads: gender biased self-facilitation in a dioecious Juniperus tree	Daniel Montesinos	daniel.montesinos@uv.es	2007	peer-reviewed journal article	2003-2004	Spain	40°02'54.7"N	1°07'35.5"W	google map point of La Puebla de San Miguel, Ademuz	1500	natural	tree island	5-10	Juniperus thurifera	shrubland	open mixed woodland	65	65	no			seedling plot	seedling density	J. thurifera seedlings (plants with needle-like leaves only, up to about 3 years old) counted in 2 ha study area. 55% of J. thurifera seeds thought to be bird dispersed.	seedlings/m2	0.00779	0.0057	SE	0.00025	0.00013	Data obtained from authors	Palearctic	Mediterranean Forests, Woodlands & Scrub
47	47-SeedlingRichnessAvocadosForestDependent	yes	SeedlingRichnessAvocadosForestDependent	Non-native fruit trees facilitate colonization of native forest on abandoned farmland	Aerin L. Jacob	aljacob@uvic.ca	2017	peer-reviewed journal article	2010-2011; 2013	Uganda	0°27'N	30°25'E	Paper; midpoint	900-1590	natural	tree: fleshyfruit-bearing isolated tree		Persea americana	shrubland	mid-altitude moist tropical rainforest	11	11	no	>=30m		seedling plot	seedling richness	Forest dependent tree species	Species per plot (314m2 circular plot)	10.82	7.36	SD	3.37	3.44	in text	Afrotropic	Tropical & Subtropical Moist Broadleaf Forests
47	47-SeedlingRichnessMangosForestDependent	yes	SeedlingRichnessMangosForestDependent	Non-native fruit trees facilitate colonization of native forest on abandoned farmland	Aerin L. Jacob	aljacob@uvic.ca	2017	peer-reviewed journal article	2010-2011; 2013	Uganda	0°27'N	30°25'E	Paper; midpoint	900-1590	natural	tree: fleshyfruit-bearing isolated tree		Mangifera indica	shrubland	mid-altitude moist tropical rainforest	9	9	no	>=30m		seedling plot	seedling richness	Forest dependent tree species	Species per plot (314m2 circular plot)	7.22	5.22	SD	4.74	2.77	in text	Afrotropic	Tropical & Subtropical Moist Broadleaf Forests
47	47-SeedlingRichnessEucalyptusForestDependent	yes	SeedlingRichnessEucalyptusForestDependent	Non-native fruit trees facilitate colonization of native forest on abandoned farmland	Aerin L. Jacob	aljacob@uvic.ca	2017	peer-reviewed journal article	2010-2011; 2013	Uganda	0°27'N	30°25'E	Paper; midpoint	900-1590	natural	tree: non-fleshyfruit-bearing isolated tree		Eucalyptus	shrubland	mid-altitude moist tropical rainforest	15	15	no	>=30m		seedling plot	seedling richness	Forest dependent tree species	Species per plot (314m2 circular plot)	6.27	5.33	SD	2.55	4.15	in text	Afrotropic	Tropical & Subtropical Moist Broadleaf Forests
47	47-SeedlingDensityAvocadosForestDependent	yes	SeedlingDensityAvocadosForestDependent	Non-native fruit trees facilitate colonization of native forest on abandoned farmland	Aerin L. Jacob	aljacob@uvic.ca	2017	peer-reviewed journal article	2010-2011; 2013	Uganda	0°27'N	30°25'E	Paper; midpoint	900-1590	natural	tree: fleshyfruit-bearing isolated tree		Persea americana	shrubland	mid-altitude moist tropical rainforest	11	11	no	>=30m		seedling plot	seedling density	Forest dependent tree species	Stems per ha	1633	935	SD	1132	445	in text	Afrotropic	Tropical & Subtropical Moist Broadleaf Forests
47	47-SeedlingDensityMangosForestDependent	yes	SeedlingDensityMangosForestDependent	Non-native fruit trees facilitate colonization of native forest on abandoned farmland	Aerin L. Jacob	aljacob@uvic.ca	2017	peer-reviewed journal article	2010-2011; 2013	Uganda	0°27'N	30°25'E	Paper; midpoint	900-1590	natural	tree: fleshyfruit-bearing isolated tree		Mangifera indica	shrubland	mid-altitude moist tropical rainforest	9	9	no	>=30m		seedling plot	seedling density	Forest dependent tree species	Stems per ha	1589	1097	SD	1320	927	in text	Afrotropic	Tropical & Subtropical Moist Broadleaf Forests
47	47-SeedlingDensityEucalyptusForestDependent	yes	SeedlingDensityEucalyptusForestDependent	Non-native fruit trees facilitate colonization of native forest on abandoned farmland	Aerin L. Jacob	aljacob@uvic.ca	2017	peer-reviewed journal article	2010-2011; 2013	Uganda	0°27'N	30°25'E	Paper; midpoint	900-1590	natural	tree: non-fleshyfruit-bearing isolated tree		Eucalyptus	shrubland	mid-altitude moist tropical rainforest	15	15	no	>=30m		seedling plot	seedling density	Forest dependent tree species	Stems per ha	1172	800	SD	760	846	in text	Afrotropic	Tropical & Subtropical Moist Broadleaf Forests
48	48-CloudlandENativePerch	yes	CloudlandENativePerch	Overcoming barriers to seedling regeneration during forest restoration on tropical pasture land and the potential value of woody weeds	Luke P. Shoo	l.shoo@uq.edu.au	2014	peer-reviewed journal article	2013	Australia	17°27'59"S	145°32'28"E	Paper	400	semi-natural	semi-natural pole	3-4	Alphitonia petriei	shrubland	semi-evergreen rainforest (tropical)	25	9	no	20, 40, 60m	608	seedling plot	seedling density	native species seedlings (i.e., excluding a few non-native shrubs that re-sprouted from rootstock); were >10 cm in height; and (3) belonged to any species which develops a woody stem that can typically exceed 2.5 cm diameter as individuals grow.	Recruits (100 m^-2)	7.99034	1.22601	SD	9.40922	1.8789	Fig. 3a	Australasia	Tropical & Subtropical Moist Broadleaf Forests
48	48-CloudlandENativeTree	yes	CloudlandENativeTree	Overcoming barriers to seedling regeneration during forest restoration on tropical pasture land and the potential value of woody weeds	Luke P. Shoo	l.shoo@uq.edu.au	2014	peer-reviewed journal article	2013	Australia	17°27'59"S	145°32'28"E	Paper	400	natural	tree: isolated tree (undefined)	>2	Mostly Alphitonia petriei, celsa, Rhodamnia sessiliﬂora,and Xanthophyllum octandrum	shrubland	semi-evergreen rainforest (tropical)	25	7	no		608	seedling plot	seedling density	native species seedlings (i.e., excluding a few non-native shrubs that re-sprouted from rootstock); were >10 cm in height; and (3) belonged to any species which develops a woody stem that can typically exceed 2.5 cm diameter as individuals grow.	Recruits (100 m^-2)	66.7244	1.22601	SD	24.3379	1.8789	Fig. 3a	Australasia	Tropical & Subtropical Moist Broadleaf Forests
48	48-CloudlandWNativeDeadClump	yes	CloudlandWNativeDeadClump	Overcoming barriers to seedling regeneration during forest restoration on tropical pasture land and the potential value of woody weeds	Luke P. Shoo	l.shoo@uq.edu.au	2014	peer-reviewed journal article	2013	Australia	17°27'59"S	145°32'28"E	Paper	400	semi-natural	semi-natural shrub	>2	lantana (Lantana camara) or wild tobacco (Solanum mauritianum)	shrubland	semi-evergreen rainforest (tropical)	21	10	no		608	seedling plot	seedling density	native species seedlings (i.e., excluding a few non-native shrubs that re-sprouted from rootstock); were >10 cm in height; and (3) belonged to any species which develops a woody stem that can typically exceed 2.5 cm diameter as individuals grow.	Recruits (100 m^-2)	85.5118	0.826485	SD	63.4055	1.60873	Fig. 3b	Australasia	Tropical & Subtropical Moist Broadleaf Forests
48	48-CloudlandWNativePerch	yes	CloudlandWNativePerch	Overcoming barriers to seedling regeneration during forest restoration on tropical pasture land and the potential value of woody weeds	Luke P. Shoo	l.shoo@uq.edu.au	2014	peer-reviewed journal article	2013	Australia	17°27'59"S	145°32'28"E	Paper	400	semi-natural	semi-natural pole	3-4	Alphitonia petriei	shrubland	semi-evergreen rainforest (tropical)	21	9	no	20, 40, 60m	608	seedling plot	seedling density	native species seedlings (i.e., excluding a few non-native shrubs that re-sprouted from rootstock); were >10 cm in height; and (3) belonged to any species which develops a woody stem that can typically exceed 2.5 cm diameter as individuals grow.	Recruits (100 m^-2)	51.6377	0.826485	SD	52.6459	1.60873	Fig. 3b	Australasia	Tropical & Subtropical Moist Broadleaf Forests
48	48-CloudlandWNativeTree	yes	CloudlandWNativeTree	Overcoming barriers to seedling regeneration during forest restoration on tropical pasture land and the potential value of woody weeds	Luke P. Shoo	l.shoo@uq.edu.au	2014	peer-reviewed journal article	2013	Australia	17°27'59"S	145°32'28"E	Paper	400	natural	tree: isolated tree (undefined)	>2	Mostly Alphitonia petriei, celsa, Rhodamnia sessiliﬂora,and Xanthophyllum octandrum	shrubland	semi-evergreen rainforest (tropical)	21	5	no		608	seedling plot	seedling density	native species seedlings (i.e., excluding a few non-native shrubs that re-sprouted from rootstock); were >10 cm in height; and (3) belonged to any species which develops a woody stem that can typically exceed 2.5 cm diameter as individuals grow.	Recruits (100 m^-2)	65.5384	0.826485	SD	79.1229	1.60873	Fig. 3b	Australasia	Tropical & Subtropical Moist Broadleaf Forests
49	49-SeedAbundanceArtificialPerches	yes	SeedAbundanceArtificialPerches	The Use of Artificial Perches in the Restoration of a Degraded Coastal Environment in Southern Australia	Victoria E. A. McCarron	victoria.mccarron@adelaide.edu.au	2021	thesis	2015-2016	Australia	36°20'S	139°44'E	Paper		semi-natural	semi-natural pole	2.5-2.8	A. sophorae	grassland	temperate coastal sandunes	25	12	no	50-250m	365	seed trap	seed density	Only seeds of fleshy fruited species	seeds/m2	2160.12	0.32	SD	2040.79	0.18	fig 4.4a	Australasia	Mediterranean Forests, Woodlands & Scrub
49	49-SeedAbundanceDuneShrubs	yes	SeedAbundanceDuneShrubs	The Use of Artificial Perches in the Restoration of a Degraded Coastal Environment in Southern Australia	Victoria E. A. McCarron	victoria.mccarron@adelaide.edu.au	2021	thesis	2015-2016	Australia	36°20'S	139°44'E	Paper		natural	shrub / shrub-like		A. sophorae, L. ferocissimum, M. insulare, and L. parviflorus.	grassland	temperate coastal sandunes	25	40	no		365	seed trap	seed density	Only seeds of fleshy fruited species	seeds/m2	150.584	0.32	SD	322.026	0.18	fig 4.4a	Australasia	Mediterranean Forests, Woodlands & Scrub
49	49-SeedAbundancePaddockShrubs	yes	SeedAbundancePaddockShrubs	The Use of Artificial Perches in the Restoration of a Degraded Coastal Environment in Southern Australia	Victoria E. A. McCarron	victoria.mccarron@adelaide.edu.au	2021	thesis	2015-2016	Australia	36°20'S	139°44'E	Paper		natural	shrub / shrub-like		A. sophorae, L. ferocissimum, M. insulare, and L. parviflorus.	grassland	temperate coastal sandunes	25	40	no		365	seed trap	seed density	Only seeds of fleshy fruited species	seeds/m2	481.543	0.32	SD	590.381	0.18	fig 4.4a	Australasia	Mediterranean Forests, Woodlands & Scrub
49	49-SeedRichnessArtificialPerches	yes	SeedRichnessArtificialPerches	The Use of Artificial Perches in the Restoration of a Degraded Coastal Environment in Southern Australia	Victoria E. A. McCarron	victoria.mccarron@adelaide.edu.au	2021	thesis	2015-2016	Australia	36°20'S	139°44'E	Paper		semi-natural	semi-natural pole	2.5-2.8	A. sophorae	grassland	temperate coastal sandunes	25	12	no	50-250m	365	seed trap	seed richness	Only seeds of fleshy fruited species	seeds/m2	12.775	0.030646	SD	0.969948	0.892683	Fig4.4b	Australasia	Mediterranean Forests, Woodlands & Scrub
49	49-SeedRichnessDuneShrubs	yes	SeedRichnessDuneShrubs	The Use of Artificial Perches in the Restoration of a Degraded Coastal Environment in Southern Australia	Victoria E. A. McCarron	victoria.mccarron@adelaide.edu.au	2021	thesis	2015-2016	Australia	36°20'S	139°44'E	Paper		natural	shrub / shrub-like		A. sophorae, L. ferocissimum, M. insulare, and L. parviflorus.	grassland	temperate coastal sandunes	25	40	no		365	seed trap	seed richness	Only seeds of fleshy fruited species	seeds/m2	8.33	0.030646	SD	3.54175	0.892683	Fig4.4b	Australasia	Mediterranean Forests, Woodlands & Scrub
49	49-SeedRichnessPaddockShrubs	yes	SeedRichnessPaddockShrubs	The Use of Artificial Perches in the Restoration of a Degraded Coastal Environment in Southern Australia	Victoria E. A. McCarron	victoria.mccarron@adelaide.edu.au	2021	thesis	2015-2016	Australia	36°20'S	139°44'E	Paper		natural	shrub / shrub-like		A. sophorae, L. ferocissimum, M. insulare, and L. parviflorus.	grassland	temperate coastal sandunes	25	40	no		365	seed trap	seed richness	Only seeds of fleshy fruited species	seeds/m2	9.625	0.030646	SD	3.32039	0.892683	Fig4.4b	Australasia	Mediterranean Forests, Woodlands & Scrub
50	50-BocFru	yes	BocFru	Patterns of seed dispersal and dispersal failure in a hawaiian dry forest having only introduced birds	Charles G. Chimera	chimera@hawaii.edu	2010	peer-reviewed journal article	2003-2004	United States of America	20°36'N	156°20'W	Paper	750–850	natural	tree: fleshyfruit-bearing isolated tree		Bocconia frutescens	shrubland	Tropical dry forest	15	15	no		365	seed trap	seed density	Bird dispersed seeds (fleshy-fruited seeds collected under fruiting trees of another species, dead trees, or in exposed sites).	seeds/m2	104.668	7.3544	SD	138.564	27.7129	Fig1	Oceania	Tropical & Subtropical Dry Broadleaf Forests
50	50-Dead	yes	Dead	Patterns of seed dispersal and dispersal failure in a hawaiian dry forest having only introduced birds	Charles G. Chimera	chimera@hawaii.edu	2010	peer-reviewed journal article	2003-2004	United States of America	20°36'N	156°20'W	Paper	750–850	natural	tree: isolated tree (undefined)			shrubland	Tropical dry forest	15	15	no		365	seed trap	seed density	Bird dispersed seeds (fleshy-fruited seeds collected under fruiting trees of another species, dead trees, or in exposed sites).	seeds/m2	203.413	1.63006	SD	188.447	5.54257	Fig1	Oceania	Tropical & Subtropical Dry Broadleaf Forests
50	50-DioSan	yes	DioSan	Patterns of seed dispersal and dispersal failure in a hawaiian dry forest having only introduced birds	Charles G. Chimera	chimera@hawaii.edu	2010	peer-reviewed journal article	2003-2004	United States of America	20°36'N	156°20'W	Paper	750–850	natural	tree: fleshyfruit-bearing isolated tree		Diospyros sandwicensis	shrubland	Tropical dry forest	15	15	no		365	seed trap	seed density	Bird dispersed seeds (fleshy-fruited seeds collected under fruiting trees of another species, dead trees, or in exposed sites).	seeds/m2	442.404	21.6653	SD	509.917	44.3406	Fig1	Oceania	Tropical & Subtropical Dry Broadleaf Forests
50	50-PleAuw	yes	PleAuw	Patterns of seed dispersal and dispersal failure in a hawaiian dry forest having only introduced birds	Charles G. Chimera	chimera@hawaii.edu	2010	peer-reviewed journal article	2003-2004	United States of America	20°36'N	156°20'W	Paper	750–850	natural	tree: fleshyfruit-bearing isolated tree		Pleomele auwahiensis	shrubland	Tropical dry forest	15	15	no		365	seed trap	seed density	Bird dispersed seeds (fleshy-fruited seeds collected under fruiting trees of another species, dead trees, or in exposed sites).	seeds/m2	166.205	17.372	SD	216.16	38.798	Fig1	Oceania	Tropical & Subtropical Dry Broadleaf Forests
50	50-ReySan	yes	ReySan	Patterns of seed dispersal and dispersal failure in a hawaiian dry forest having only introduced birds	Charles G. Chimera	chimera@hawaii.edu	2010	peer-reviewed journal article	2003-2004	United States of America	20°36'N	156°20'W	Paper	750–850	natural	tree: fleshyfruit-bearing isolated tree		Reynoldsia sandwicensis	shrubland	Tropical dry forest	15	15	no		365	seed trap	seed density	Bird dispersed seeds (fleshy-fruited seeds collected under fruiting trees of another species, dead trees, or in exposed sites).	seeds/m2	263.519	0.198972	SD	193.99	11.0851	Fig1	Oceania	Tropical & Subtropical Dry Broadleaf Forests
50	50-SanEll	yes	SanEll	Patterns of seed dispersal and dispersal failure in a hawaiian dry forest having only introduced birds	Charles G. Chimera	chimera@hawaii.edu	2010	peer-reviewed journal article	2003-2004	United States of America	20°36'N	156°20'W	Paper	750–850	natural	tree: fleshyfruit-bearing isolated tree		Santalum ellipticum	shrubland	Tropical dry forest	15	15	no		365	seed trap	seed density	Bird dispersed seeds (fleshy-fruited seeds collected under fruiting trees of another species, dead trees, or in exposed sites).	seeds/m2	247.777	1.63006	SD	238.331	0	Fig1	Oceania	Tropical & Subtropical Dry Broadleaf Forests
52	52-heelemannnaturereserve	yes	heelemannnaturereserve	Pioneers and Perches—Promising Restoration Methods for Degraded Renosterveld Habitats?	Steffen Heelemann	steffen.heelemann@biologie.uni-regensburg.de	2012	peer-reviewed journal article	NA	South Africa	33°52'12.0"S	18°35'24.0"E	Paper		semi-natural	semi-natural pole	2.02	Eucalyptus sp	grassland	shrubland	10	10	no		270	seed trap	seed density	bird-dispersed	mean number of seeds (1.2mx1.2m)	17.9	0	SE	6.2	0	in text	Afrotropic	Mediterranean Forests, Woodlands & Scrub
52	52-heelemannwineestate	yes	heelemannwineestate	Pioneers and Perches—Promising Restoration Methods for Degraded Renosterveld Habitats?	Steffen Heelemann	steffen.heelemann@biologie.uni-regensburg.de	2012	peer-reviewed journal article	NA	South Africa	33°55'48.0"S	18°44'24.0"E	Paper		semi-natural	semi-natural pole	2.02	Eucalyptus sp	grassland	shrubland	10	10	no		180	seed trap	seed density	bird-dispersed	mean number of seeds (1.2mx1.2m)	202.4	0	SE	72.4	0	in text	Afrotropic	Mediterranean Forests, Woodlands & Scrub
53	53-guerra-lostuxtlas	no	guerra-lostuxtlas	Plant diversity in live fences and pastures, two examples from the Mexican humid tropics	Betsabé Ruiz-Guerra	jcarlos1975@yahoo.com;	2014	peer-reviewed journal article	2010	Mexico	18°35'N	95°07'W	Paper; midpoint	0-1700	artificial	artificial other perch (wire, fence, etc.)	NA		grassland	lowland evergreen rainforest (tropical)	30	30	no	<4500m		seedling transect	seedling richness	bird-dispersed plants in regeneration (individual trees with a DBH<1.0 cm and taller than 0.5 m)	number of seedling species	20.8046	12				fig4b & d	Neotropic	Tropical & Subtropical Moist Broadleaf Forests
53	53-guerra-uxpanapa	no	guerra-uxpanapa	Plant diversity in live fences and pastures, two examples from the Mexican humid tropics	Betsabé Ruiz-Guerra	jcarlos1975@yahoo.com;	2014	peer-reviewed journal article	2010	Mexico	17°19'N	94°05'W	Paper; midpoint	200-300	artificial	artificial other perch (wire, fence, etc.)	NA		grassland	lowland evergreen rainforest (tropical)	30	30	no	<4500m		seedling transect	seedling richness	bird-dispersed plants in regeneration (individual trees with a DBH<1.0 cm and taller than 0.5 m)	number of seedling species	13.908	11.0459				fig4b & d	Neotropic	Tropical & Subtropical Moist Broadleaf Forests
54	54-Goncalves-Area1preserved	no	Goncalves-Area1preserved	Potential of Artificial Bird Perches for Recovery Different Areas in Brazilian Semiarid	Maria da Penha Moreira Gonçalves	penha.moreira@ufrpe.br; moreiraflorestal@hotmail.com	2019	peer-reviewed journal article	2014-2016	Brazil	4°44'23.62"S	38°45'05.25"W	Paper		semi-natural	semi-natural pole	2	unspecified	grassland	Xeric shrubland/thorn forest	4	4	no		720	seed trap	seed density	seeds of tree-shrub species	Number of seeds	662.651	86.747				fig1	Neotropic	Tropical & Subtropical Dry Broadleaf Forests
54	54-Goncalves-Area2perturbed	no	Goncalves-Area2perturbed	Potential of Artificial Bird Perches for Recovery Different Areas in Brazilian Semiarid	Maria da Penha Moreira Gonçalves	moreiraflorestal@hotmail.com	2019	peer-reviewed journal article	2014-2016	Brazil	4°49'34"S	38°58'9"W	Paper		semi-natural	semi-natural pole	2	unspecified	grassland	Xeric shrubland/thorn forest	4	4	no		720	seed trap	seed density	seeds of tree-shrub species	Number of seeds	267.47	2.40964				fig1	Neotropic	Tropical & Subtropical Dry Broadleaf Forests
55	55-seed-arbutus	yes	seed-arbutus	Recruitment of a mast-fruiting, bird-dispersed tree: Bridging frugivore activity and seedling establishment	Carlos M. Herrera	herrera@ebd.csic.es	1994	peer-reviewed journal article	1989- 1990	Spain	37°54'41.7"N	2°59'38.4"W	google map point near Sierra de Cazorla	1150	natural	tree: fleshyfruit-bearing tree (uncertain isolation)		Arbutus unedo	shrubland	Montane Dry coniferous forest	30	30	no		240	seed trap	seed density	Phillyrea latifolia	seed/trap (0.35x0.35m)	0.63	0.2	SD	1.03	0.41	in text	Palearctic	Mediterranean Forests, Woodlands & Scrub
55	55-seed-juniperus	yes	seed-juniperus	Recruitment of a mast-fruiting, bird-dispersed tree: Bridging frugivore activity and seedling establishment	Carlos M. Herrera	herrera@ebd.csic.es	1994	peer-reviewed journal article	1989- 1990	Spain	37°54'41.7"N	2°59'38.4"W	google map point near Sierra de Cazorla	1150	natural	tree: fleshyfruit-bearing tree (uncertain isolation)		Juniperus oxycedrus	shrubland	Montane Dry coniferous forest	30	30	no		240	seed trap	seed density	Phillyrea latifolia	seed/trap (0.35x0.35m)	0.6	0.2	SD	0.67	0.41	in text	Palearctic	Mediterranean Forests, Woodlands & Scrub
55	55-seed-phillyrea	yes	seed-phillyrea	Recruitment of a mast-fruiting, bird-dispersed tree: Bridging frugivore activity and seedling establishment	Carlos M. Herrera	herrera@ebd.csic.es	1994	peer-reviewed journal article	1989- 1990	Spain	37°54'41.7"N	2°59'38.4"W	google map point near Sierra de Cazorla	1150	natural	tree: fleshyfruit-bearing tree (uncertain isolation)		Phillyrea latifolia	shrubland	Montane Dry coniferous forest	30	30	no		240	seed trap	seed density	Phillyrea latifolia	seed/trap (0.35x0.35m)	2.17	0.2	SD	2.89	0.41	in text	Palearctic	Mediterranean Forests, Woodlands & Scrub
55	55-seed-pistacia	yes	seed-pistacia	Recruitment of a mast-fruiting, bird-dispersed tree: Bridging frugivore activity and seedling establishment	Carlos M. Herrera	herrera@ebd.csic.es	1994	peer-reviewed journal article	1989- 1990	Spain	37°54'41.7"N	2°59'38.4"W	google map point near Sierra de Cazorla	1150	natural	tree: fleshyfruit-bearing tree (uncertain isolation)		Pistacia lentiscus (female)	shrubland	Montane Dry coniferous forest	30	30	no		240	seed trap	seed density	Phillyrea latifolia	seed/trap (0.35x0.35m)	3.43	0.2	SD	5.88	0.41	in text	Palearctic	Mediterranean Forests, Woodlands & Scrub
55	55-seed-smilax	yes	seed-smilax	Recruitment of a mast-fruiting, bird-dispersed tree: Bridging frugivore activity and seedling establishment	Carlos M. Herrera	herrera@ebd.csic.es	1994	peer-reviewed journal article	1989- 1990	Spain	37°54'41.7"N	2°59'38.4"W	google map point near Sierra de Cazorla	1150	natural	tree: fleshyfruit-bearing tree (uncertain isolation)		Smilax aspera	shrubland	Montane Dry coniferous forest	30	30	no		240	seed trap	seed density	Phillyrea latifolia	seed/trap (0.35x0.35m)	2	0.2	SD	2.48	0.41	in text	Palearctic	Mediterranean Forests, Woodlands & Scrub
55	55-seed-viburnum	yes	seed-viburnum	Recruitment of a mast-fruiting, bird-dispersed tree: Bridging frugivore activity and seedling establishment	Carlos M. Herrera	herrera@ebd.csic.es	1994	peer-reviewed journal article	1989- 1990	Spain	37°54'41.7"N	2°59'38.4"W	google map point near Sierra de Cazorla	1150	natural	tree: fleshyfruit-bearing tree (uncertain isolation)		Viburnum tinus	shrubland	Montane Dry coniferous forest	30	30	no		240	seed trap	seed density	Phillyrea latifolia	seed/trap (0.35x0.35m)	2.67	0.2	SD	2.35	0.41	in text	Palearctic	Mediterranean Forests, Woodlands & Scrub
55	55-seed-pistacia-male	yes	seed-pistacia-male	Recruitment of a mast-fruiting, bird-dispersed tree: Bridging frugivore activity and seedling establishment	Carlos M. Herrera	herrera@ebd.csic.es	1994	peer-reviewed journal article	1989- 1990	Spain	37°54'41.7"N	2°59'38.4"W	google map point near Sierra de Cazorla	1150	natural	tree: non-fleshyfruit-bearing tree (uncertain isolation)		Pistacia lentiscus (male)	shrubland	Montane Dry coniferous forest	30	30	no		240	seed trap	seed density	Phillyrea latifolia	seed/trap (0.35x0.35m)	1.27	0.2	SD	1.76	0.41	in text	Palearctic	Mediterranean Forests, Woodlands & Scrub
55	55-seed-Quercus	yes	seed-Quercus	Recruitment of a mast-fruiting, bird-dispersed tree: Bridging frugivore activity and seedling establishment	Carlos M. Herrera	herrera@ebd.csic.es	1994	peer-reviewed journal article	1989- 1990	Spain	37°54'41.7"N	2°59'38.4"W	google map point near Sierra de Cazorla	1150	natural	tree: non-fleshyfruit-bearing tree (uncertain isolation)		Quercus rotundifolia	shrubland	Montane Dry coniferous forest	30	30	no		240	seed trap	seed density	Phillyrea latifolia	seed/trap (0.35x0.35m)	1.37	0.2	SD	1.77	0.41	in text	Palearctic	Mediterranean Forests, Woodlands & Scrub
55	55-seed-Rosmarinus	yes	seed-Rosmarinus	Recruitment of a mast-fruiting, bird-dispersed tree: Bridging frugivore activity and seedling establishment	Carlos M. Herrera	herrera@ebd.csic.es	1994	peer-reviewed journal article	1989- 1990	Spain	37°54'41.7"N	2°59'38.4"W	google map point near Sierra de Cazorla	1150	natural	tree: non-fleshyfruit-bearing tree (uncertain isolation)		Rosmarinus officinalis	shrubland	Montane Dry coniferous forest	30	30	no		240	seed trap	seed density	Phillyrea latifolia	seed/trap (0.35x0.35m)	0.87	0.2	SD	1.55	0.41	in text	Palearctic	Mediterranean Forests, Woodlands & Scrub
55	55-seedling-arbutus	yes	seedling-arbutus	Recruitment of a mast-fruiting, bird-dispersed tree: Bridging frugivore activity and seedling establishment	Carlos M. Herrera	herrera@ebd.csic.es	1994	peer-reviewed journal article	1989- 1990	Spain	37°54'41.7"N	2°59'38.4"W	google map point near Sierra de Cazorla	1150	natural	tree: fleshyfruit-bearing tree (uncertain isolation)		Arbutus unedo	shrubland	Montane Dry coniferous forest	15	15	no			seedling plot	seedling density	Phillyrea latifolia	seedling/point (1.5m2)	1	0.07	SD	1.41	0.26	in text	Palearctic	Mediterranean Forests, Woodlands & Scrub
55	55-seedling-juniperus	yes	seedling-juniperus	Recruitment of a mast-fruiting, bird-dispersed tree: Bridging frugivore activity and seedling establishment	Carlos M. Herrera	herrera@ebd.csic.es	1994	peer-reviewed journal article	1989- 1990	Spain	37°54'41.7"N	2°59'38.4"W	google map point near Sierra de Cazorla	1150	natural	tree: fleshyfruit-bearing tree (uncertain isolation)		Juniperus oxycedrus	shrubland	Montane Dry coniferous forest	15	15	no			seedling plot	seedling density	Phillyrea latifolia	seedling/point (1.5m2)	0.6	0.07	SD	1.35	0.26	in text	Palearctic	Mediterranean Forests, Woodlands & Scrub
55	55-seedling-phillyrea	yes	seedling-phillyrea	Recruitment of a mast-fruiting, bird-dispersed tree: Bridging frugivore activity and seedling establishment	Carlos M. Herrera	herrera@ebd.csic.es	1994	peer-reviewed journal article	1989- 1990	Spain	37°54'41.7"N	2°59'38.4"W	google map point near Sierra de Cazorla	1150	natural	tree: fleshyfruit-bearing tree (uncertain isolation)		Phillyrea latifolia	shrubland	Montane Dry coniferous forest	15	15	no			seedling plot	seedling density	Phillyrea latifolia	seedling/point (1.5m2)	0.2	0.07	SD	0.56	0.26	in text	Palearctic	Mediterranean Forests, Woodlands & Scrub
55	55-seedling-pistacia-female	yes	seedling-pistacia-female	Recruitment of a mast-fruiting, bird-dispersed tree: Bridging frugivore activity and seedling establishment	Carlos M. Herrera	herrera@ebd.csic.es	1994	peer-reviewed journal article	1989- 1990	Spain	37°54'41.7"N	2°59'38.4"W	google map point near Sierra de Cazorla	1150	natural	tree: fleshyfruit-bearing tree (uncertain isolation)		Pistacia lentiscus (female)	shrubland	Montane Dry coniferous forest	15	15	no			seedling plot	seedling density	Phillyrea latifolia	seedling/point (1.5m2)	5.8	0.07	SD	13.99	0.26	in text	Palearctic	Mediterranean Forests, Woodlands & Scrub
55	55-seedling-pistacia-male	yes	seedling-pistacia-male	Recruitment of a mast-fruiting, bird-dispersed tree: Bridging frugivore activity and seedling establishment	Carlos M. Herrera	herrera@ebd.csic.es	1994	peer-reviewed journal article	1989- 1990	Spain	37°54'41.7"N	2°59'38.4"W	google map point near Sierra de Cazorla	1150	natural	tree: non-fleshyfruit-bearing tree (uncertain isolation)		Pistacia lentiscus (male)	shrubland	Montane Dry coniferous forest	15	15	no			seedling plot	seedling density	Phillyrea latifolia	seedling/point (1.5m2)	0.33	0.07	SD	0.62	0.26	in text	Palearctic	Mediterranean Forests, Woodlands & Scrub
55	55-seedling-quercus	yes	seedling-quercus	Recruitment of a mast-fruiting, bird-dispersed tree: Bridging frugivore activity and seedling establishment	Carlos M. Herrera	herrera@ebd.csic.es	1994	peer-reviewed journal article	1989- 1990	Spain	37°54'41.7"N	2°59'38.4"W	google map point near Sierra de Cazorla	1150	natural	tree: non-fleshyfruit-bearing tree (uncertain isolation)		Quercus rotundifolia	shrubland	Montane Dry coniferous forest	15	15	no			seedling plot	seedling density	Phillyrea latifolia	seedling/point (1.5m2)	0.6	0.07	SD	0.74	0.26	in text	Palearctic	Mediterranean Forests, Woodlands & Scrub
55	55-seedling-rrosmarinus	yes	seedling-rrosmarinus	Recruitment of a mast-fruiting, bird-dispersed tree: Bridging frugivore activity and seedling establishment	Carlos M. Herrera	herrera@ebd.csic.es	1994	peer-reviewed journal article	1989- 1990	Spain	37°54'41.7"N	2°59'38.4"W	google map point near Sierra de Cazorla	1150	natural	tree: non-fleshyfruit-bearing tree (uncertain isolation)		Rosmarinus officinalis	shrubland	Montane Dry coniferous forest	15	15	no			seedling plot	seedling density	Phillyrea latifolia	seedling/point (1.5m2)	0.6	0.07	SD	1.45	0.26	in text	Palearctic	Mediterranean Forests, Woodlands & Scrub
55	55-seedling-smilax	yes	seedling-smilax	Recruitment of a mast-fruiting, bird-dispersed tree: Bridging frugivore activity and seedling establishment	Carlos M. Herrera	herrera@ebd.csic.es	1994	peer-reviewed journal article	1989- 1990	Spain	37°54'41.7"N	2°59'38.4"W	google map point near Sierra de Cazorla	1150	natural	tree: fleshyfruit-bearing tree (uncertain isolation)		Smilax aspera	shrubland	Montane Dry coniferous forest	15	21	no			seedling plot	seedling density	Phillyrea latifolia	seedling/point (1.5m2)	2.333	0.07	SD	4.12	0.26	in text	Palearctic	Mediterranean Forests, Woodlands & Scrub
55	55-seedling-viburnum	yes	seedling-viburnum	Recruitment of a mast-fruiting, bird-dispersed tree: Bridging frugivore activity and seedling establishment	Carlos M. Herrera	herrera@ebd.csic.es	1994	peer-reviewed journal article	1989- 1990	Spain	37°54'41.7"N	2°59'38.4"W	google map point near Sierra de Cazorla	1150	natural	tree: fleshyfruit-bearing tree (uncertain isolation)		Viburnum tinus	shrubland	Montane Dry coniferous forest	15	15	no			seedling plot	seedling density	Phillyrea latifolia	seedling/point (1.5m2)	4.87	0.07	SD	9.38	0.26	in text	Palearctic	Mediterranean Forests, Woodlands & Scrub
56	56-fujita-B.floribunda	yes	fujita-B.floribunda	Relative importance of perch and facilitative effects on nucleation in tropical woodland in Malawi	Tomohiro Fujita	tfujita0727@gmail.com.	2016	peer-reviewed journal article	2012	Malawi	10°58'S	34°04'E	Paper	1700-1800	natural	tree: non-fleshyfruit-bearing isolated tree		Brachystegia ﬂoribunda	shrubland	miombo woodland/scrubland; some montane forest (tropical)	8	8	no	mean: 159 m; range: 56-307	90	seed trap	seed density	Syzygium guineense ssp. afromontanum seeds dispersed	number of dispersed seeds	0.487179	0.74359	SD	0.652714	1.95814	Fig1	Afrotropic	Tropical & Subtropical Grasslands, Savannas & Shrublands
56	56-fujita-F.natalenesis	yes	fujita-F.natalenesis	Relative importance of perch and facilitative effects on nucleation in tropical woodland in Malawi	Tomohiro Fujita	tfujita0727@gmail.com.	2016	peer-reviewed journal article	2012	Malawi	10°58'S	34°04'E	Paper	1700-1800	natural	tree: fleshyfruit-bearing isolated tree		Ficus natalensis	shrubland	miombo woodland/scrubland; some montane forest (tropical)	8	8	no	mean: 159 m; range: 56-307	90	seed trap	seed density	Syzygium guineense ssp. afromontanum seeds dispersed	number of dispersed seeds	7.12821	0.74359	SD	8.12266	1.95814	Fig1	Afrotropic	Tropical & Subtropical Grasslands, Savannas & Shrublands
57	57-seedden	yes	seedden	Restoration of Araucaria Forest: The Role of Perches, Pioneer Vegetation, and Soil Fertility	Lessandra Zanini	gganade@unisinos.br	2005	peer-reviewed journal article	2001	Brazil	29°23'S	50°23'W	Paper	930	artificial	artificial pole	2		shrubland	coniferous forest	12	12	no		365	seed trap	seed density	all species	seeds/m2/mo	1.33279	0.390879	SD	0.781229	0.341843	Fig1	Neotropic	Tropical & Subtropical Moist Broadleaf Forests
57	57-seedrich	yes	seedrich	Restoration of Araucaria Forest: The Role of Perches, Pioneer Vegetation, and Soil Fertility	Lessandra Zanini	gganade@unisinos.br	2005	peer-reviewed journal article	2001	Brazil	29°23'S	50°23'W	Paper	930	artificial	artificial pole	2		shrubland	coniferous forest	12	12	no		365	seed trap	seed richness	all species	seed sp/m2/mo	0.588741	0.217552	SD	0.30066	0.176558	Fig1	Neotropic	Tropical & Subtropical Moist Broadleaf Forests
57	57-seedlingabun+Ngrey	yes	seedlingabun+Ngrey	Restoration of Araucaria Forest: The Role of Perches, Pioneer Vegetation, and Soil Fertility	Lessandra Zanini	gganade@unisinos.br	2005	peer-reviewed journal article	2001	Brazil	29°23'S	50°23'W	Paper	930	artificial	artificial pole	2		shrubland	coniferous forest	10	10	no		365	seedling plot	seedling density	all species	seedling/m2	2.60304	1.70499	SD	3.00451	2.34599	Figure 2A	Neotropic	Tropical & Subtropical Moist Broadleaf Forests
57	57-seedlingabun+Nlight	yes	seedlingabun+Nlight	Restoration of Araucaria Forest: The Role of Perches, Pioneer Vegetation, and Soil Fertility	Lessandra Zanini	gganade@unisinos.br	2005	peer-reviewed journal article	2001	Brazil	29°23'S	50°23'W	Paper	930	artificial	artificial pole	2		shrubland	coniferous forest	10	10	no		365	seedling plot	seedling density	all species	seedling/m2	0.501085	0.123644	SD	0.658522	0.164631	Figure 2A	Neotropic	Tropical & Subtropical Moist Broadleaf Forests
57	57-seedlingabun-Ngrey	yes	seedlingabun-Ngrey	Restoration of Araucaria Forest: The Role of Perches, Pioneer Vegetation, and Soil Fertility	Lessandra Zanini	gganade@unisinos.br	2005	peer-reviewed journal article	2001	Brazil	29°23'S	50°23'W	Paper	930	artificial	artificial pole	2		shrubland	coniferous forest	10	10	no		365	seedling plot	seedling density	all species	seedling/m2	2.51193	0.793926	SD	2.38714	1.29646	Figure 2A	Neotropic	Tropical & Subtropical Moist Broadleaf Forests
57	57-seedlingabun-Nlight	yes	seedlingabun-Nlight	Restoration of Araucaria Forest: The Role of Perches, Pioneer Vegetation, and Soil Fertility	Lessandra Zanini	gganade@unisinos.br	2005	peer-reviewed journal article	2001	Brazil	29°23'S	50°23'W	Paper	930	artificial	artificial pole	2		shrubland	coniferous forest	10	10	no		365	seedling plot	seedling density	all species	seedling/m2	0.611714	0.305857	SD	0.761416	0.535049	Figure 2A	Neotropic	Tropical & Subtropical Moist Broadleaf Forests
57	57-seedlingrich+Ngrey	yes	seedlingrich+Ngrey	Restoration of Araucaria Forest: The Role of Perches, Pioneer Vegetation, and Soil Fertility	Lessandra Zanini	gganade@unisinos.br	2005	peer-reviewed journal article	2001	Brazil	29°23'S	50°23'W	Paper	930	artificial	artificial pole	2		shrubland	coniferous forest	10	10	no		365	seedling plot	seedling richness	all species	seedling richness/m2	1.9115	0.789823	SD	1.97293	0.839543	Figure 2B	Neotropic	Tropical & Subtropical Moist Broadleaf Forests
57	57-seedlingrich+Nlight	yes	seedlingrich+Nlight	Restoration of Araucaria Forest: The Role of Perches, Pioneer Vegetation, and Soil Fertility	Lessandra Zanini	gganade@unisinos.br	2005	peer-reviewed journal article	2001	Brazil	29°23'S	50°23'W	Paper	930	artificial	artificial pole	2		shrubland	coniferous forest	10	10	no		365	seedling plot	seedling richness	all species	seedling richness/m2	0.477876	0.119469	SD	0.986463	0.167909	Figure 2B	Neotropic	Tropical & Subtropical Moist Broadleaf Forests
57	57-seedlingrich-Ngrey	yes	seedlingrich-Ngrey	Restoration of Araucaria Forest: The Role of Perches, Pioneer Vegetation, and Soil Fertility	Lessandra Zanini	gganade@unisinos.br	2005	peer-reviewed journal article	2001	Brazil	29°23'S	50°23'W	Paper	930	artificial	artificial pole	2		shrubland	coniferous forest	10	10	no		365	seedling plot	seedling richness	all species	seedling richness/m2	1.97124	0.676991	SD	2.2038	0.986463	Figure 2B	Neotropic	Tropical & Subtropical Moist Broadleaf Forests
57	57-seedlingrich-Nlight	yes	seedlingrich-Nlight	Restoration of Araucaria Forest: The Role of Perches, Pioneer Vegetation, and Soil Fertility	Lessandra Zanini	gganade@unisinos.br	2005	peer-reviewed journal article	2001	Brazil	29°23'S	50°23'W	Paper	930	artificial	artificial pole	2		shrubland	coniferous forest	10	10	no		365	seedling plot	seedling richness	all species	seedling richness/m2	0.477876	0.30531	SD	0.7346	0.524714	Figure 2B	Neotropic	Tropical & Subtropical Moist Broadleaf Forests
58	58-late-den	yes	late-den	Roles of Birds and Bats in Early Tropical-Forest Restoration	Marinés de la Peña-Domene	hfhowe@uic.edu	2014	peer-reviewed journal article	2006-2013	Mexico	18°35'43.64"N	95°06'06.29"W	Paper		natural	tree island	> 0.1		grassland	lowland evergreen rainforest (tropical)	8	15	no		2280	seedling plot	seedling density	bird-dispersed only	recruits/m2	0.0435761	0.0194157	SD	0.0323699	0.0190172	obtained from raw data (S3)	Neotropic	Tropical & Subtropical Moist Broadleaf Forests
58	58-pioneers-den	yes	pioneers-den	Roles of Birds and Bats in Early Tropical-Forest Restoration	Marinés de la Peña-Domene	hfhowe@uic.edu	2014	peer-reviewed journal article	2006-2013	Mexico	18°35'43.64"N	95°06'06.29"W	Paper		natural	tree island	> 0.1		grassland	lowland evergreen rainforest (tropical)	8	15	no		2280	seedling plot	seedling density	bird-dispersed only	recruits/m2	0.00769686	0.0066568	SD	0.00734394	0.0101876	obtained from raw data (S3)	Neotropic	Tropical & Subtropical Moist Broadleaf Forests
58	58-late-rich	yes	late-rich	Roles of Birds and Bats in Early Tropical-Forest Restoration	Marinés de la Peña-Domene	hfhowe@uic.edu	2014	peer-reviewed journal article	2006-2013	Mexico	18°35'43.64"N	95°06'06.29"W	Paper		natural	tree island	> 0.1		grassland	lowland evergreen rainforest (tropical)	8	15	no		2280	seedling plot	seedling richness	bird-dispersed only	recruits/m2	0.0062759	0.00443787	SD	0.00390687	0.00335471	obtained from raw data (S3)	Neotropic	Tropical & Subtropical Moist Broadleaf Forests
58	58-pioneers-rich	yes	pioneers-rich	Roles of Birds and Bats in Early Tropical-Forest Restoration	Marinés de la Peña-Domene	hfhowe@uic.edu	2014	peer-reviewed journal article	2006-2013	Mexico	18°35'43.64"N	95°06'06.29"W	Paper		natural	tree island	> 0.1		grassland	lowland evergreen rainforest (tropical)	8	15	no		2280	seedling plot	seedling richness	bird-dispersed only	recruits/m2	0.0035524	0.00277367	SD	0.00222658	0.0012345	obtained from raw data (S3)	Neotropic	Tropical & Subtropical Moist Broadleaf Forests
59	59-Slocum-Cordia	yes	Slocum-Cecropia	Seed arrival under different genera of trees in a neotropical pasture	Matthew G. Slocum	mateo457@yahoo.com	2000	peer-reviewed journal article	1995	Costa Rica	10°26'N	83°47'W	Paper	40	natural	tree: fleshyfruit-bearing isolated tree		Cecropia insignis and C. obtusifolia	shrubland	lowland evergreen rainforest (tropical)	24	21	yes	1-30m	30	seed trap	seed richness	non-conspecific tree seeds	no.spp/tray/mo	2.40116	0.69186	SD	1.3055	0.299066	Fig 1b	Neotropic	Tropical & Subtropical Moist Broadleaf Forests
59	59-Slocum-Cordia-seeden	yes	Slocum-Cecropia-seeden	Seed arrival under different genera of trees in a neotropical pasture	Matthew G. Slocum	mateo457@yahoo.com	2000	peer-reviewed journal article	1995	Costa Rica	10°26'N	83°47'W	Paper	40	natural	tree: fleshyfruit-bearing isolated tree		Cecropia insignis and C. obtusifolia	shrubland	lowland evergreen rainforest (tropical)	24	21	yes	1-30m	30	seed trap	seed density	non-conspecific tree seeds	no.seeds/tray/mo	40.3533	1.63044	SD	54.7917	2.66249	Fig 1a	Neotropic	Tropical & Subtropical Moist Broadleaf Forests
59	59-Slocum-Cecropia	yes	Slocum-Cordia	Seed arrival under different genera of trees in a neotropical pasture	Matthew G. Slocum	mateo457@yahoo.com	2000	peer-reviewed journal article	1995	Costa Rica	10°26'N	83°47'W	Paper	40	natural	tree: non-fleshyfruit-bearing isolated tree		Cordia alliodora	shrubland	lowland evergreen rainforest (tropical)	24	22	yes	1-30m	30	seed trap	seed richness	non-conspecific tree seeds	no.spp/tray/mo	1.57703	0.69186	SD	1.14533	0.299066	Fig 1b	Neotropic	Tropical & Subtropical Moist Broadleaf Forests
59	59-Slocum-Cecropia-seeden	yes	Slocum-Cordia-seeden	Seed arrival under different genera of trees in a neotropical pasture	Matthew G. Slocum	mateo457@yahoo.com	2000	peer-reviewed journal article	1995	Costa Rica	10°26'N	83°47'W	Paper	40	natural	tree: non-fleshyfruit-bearing isolated tree		Cordia alliodora	shrubland	lowland evergreen rainforest (tropical)	24	22	yes	1-30m	30	seed trap	seed density	non-conspecific tree seeds	no.seeds/tray/mo	11.2772	1.63044	SD	17.2067	2.66249	Fig 1a	Neotropic	Tropical & Subtropical Moist Broadleaf Forests
59	59-Slocum-Petaclethra	yes	Slocum-Petaclethra	Seed arrival under different genera of trees in a neotropical pasture	Matthew G. Slocum	mateo457@yahoo.com	2000	peer-reviewed journal article	1995	Costa Rica	10°26'N	83°47'W	Paper	40	natural	tree: non-fleshyfruit-bearing isolated tree		Pentaclethra macroloba	shrubland	lowland evergreen rainforest (tropical)	24	23	yes	1-30m	30	seed trap	seed richness	non-conspecific tree seeds	no.spp/tray/mo	2.15698	0.69186	SD	1.17108	0.299066	Fig 1b	Neotropic	Tropical & Subtropical Moist Broadleaf Forests
59	59-Slocum-Petaclethra-seeden	yes	Slocum-Petaclethra-seeden	Seed arrival under different genera of trees in a neotropical pasture	Matthew G. Slocum	mateo457@yahoo.com	2000	peer-reviewed journal article	1995	Costa Rica	10°26'N	83°47'W	Paper	40	natural	tree: non-fleshyfruit-bearing isolated tree		Pentaclethra macroloba	shrubland	lowland evergreen rainforest (tropical)	24	23	yes	1-30m	30	seed trap	seed density	non-conspecific tree seeds	no.seeds/tray/mo	19.4293	1.63044	SD	24.7611	2.66249	Fig 1a	Neotropic	Tropical & Subtropical Moist Broadleaf Forests
59	59-Slucum-Ficus	yes	Slucum-Ficus	Seed arrival under different genera of trees in a neotropical pasture	Matthew G. Slocum	mateo457@yahoo.com	2000	peer-reviewed journal article	1995	Costa Rica	10°26'N	83°47'W	Paper	40	natural	tree: fleshyfruit-bearing isolated tree		F. pertusa, F. colubrinae,and two unknown species	shrubland	lowland evergreen rainforest (tropical)	24	23	yes	1-30m	30	seed trap	seed richness	non-conspecific tree seeds	no.spp/tray/mo	3.11337	0.69186	SD	1.51264	0.299066	Fig 1b	Neotropic	Tropical & Subtropical Moist Broadleaf Forests
59	59-Slucum-Ficus-seeden	yes	Slucum-Ficus-seeden	Seed arrival under different genera of trees in a neotropical pasture	Matthew G. Slocum	mateo457@yahoo.com	2000	peer-reviewed journal article	1995	Costa Rica	10°26'N	83°47'W	Paper	40	natural	tree: fleshyfruit-bearing isolated tree		F. pertusa, F. colubrinae, and two unknown species	shrubland	lowland evergreen rainforest (tropical)	24	23	yes	1-30m	30	seed trap	seed density	non-conspecific tree seeds	no.seeds/tray/mo	29.4837	1.63044	SD	31.9288	2.66249	Fig 1a	Neotropic	Tropical & Subtropical Moist Broadleaf Forests
60	60-density-mediumtree	yes	density-mediumtree	Seed dispersal and potential forest succession in abandoned agriculture in tropical Africa	R. Scot Duncan	sduncan@bsc.edu	1999	peer-reviewed journal article	1994-1995	Uganda	0°34'00.0"N	30°21'00.0"E	Paper		natural	tree: isolated tree (undefined)	3.5-10		shrubland	lowland evergreen rainforest (tropical)	13	25	yes	mean=66 m, SD=34	180	seed trap	seed density	animal-dispersed seeds; excluded seeds of the tree perch species.	no.seeds/m2/day	2.17509	0.027076	SD	2.47904	0.040774	Fig 2A	Afrotropic	Tropical & Subtropical Moist Broadleaf Forests
60	60-density-shorttree	yes	density-shorttree	Seed dispersal and potential forest succession in abandoned agriculture in tropical Africa	R. Scot Duncan	sduncan@bsc.edu	1999	peer-reviewed journal article	1994-1995	Uganda	0°34'00.0"N	30°21'00.0"E	Paper		natural	tree: isolated tree (undefined)	1-3.5		shrubland	lowland evergreen rainforest (tropical)	13	22	yes	mean = 62m, SD= 24	180	seed trap	seed density	animal-dispersed seeds; excluded seeds of the tree perch species.	no.seeds/m2/day	1.27256	0.027076	SD	1.43852	0.040774	Fig 2A	Afrotropic	Tropical & Subtropical Moist Broadleaf Forests
60	60-density-talltree	yes	density-talltree	Seed dispersal and potential forest succession in abandoned agriculture in tropical Africa	R. Scot Duncan	sduncan@bsc.edu	1999	peer-reviewed journal article	1994-1995	Uganda	0°34'00.0"N	30°21'00.0"E	Paper		natural	tree: isolated tree (undefined)	>=10		shrubland	lowland evergreen rainforest (tropical)	13	8	yes	mean= 65 m, SD =33	180	seed trap	seed density	animal-dispersed seeds; excluded seeds of the tree perch species.	no.seeds/m2/day	2.77978	0.027076	SD	2.50633	0.040774	Fig 2A	Afrotropic	Tropical & Subtropical Moist Broadleaf Forests
60	60-rich-mediumtree	yes	rich-mediumtree	Seed dispersal and potential forest succession in abandoned agriculture in tropical Africa	R. Scot Duncan	sduncan@bsc.edu	1999	peer-reviewed journal article	1994-1995	Uganda	0°34'00.0"N	30°21'00.0"E	Paper		natural	tree: isolated tree (undefined)	3.5-10		shrubland	lowland evergreen rainforest (tropical)	13	25	yes	mean=66 m, SD=34	180	seed trap	seed richness	animal-dispersed seeds; excluded seeds of the tree perch species.	seedrichness/m2/day	0.106032	0.000317	SD	0.090698	0.00038	Fig 2B	Afrotropic	Tropical & Subtropical Moist Broadleaf Forests
60	60-rich-shorttree	yes	rich-shorttree	Seed dispersal and potential forest succession in abandoned agriculture in tropical Africa	R. Scot Duncan	sduncan@bsc.edu	1999	peer-reviewed journal article	1994-1995	Uganda	0°34'00.0"N	30°21'00.0"E	Paper		natural	tree: isolated tree (undefined)	1-3.5		shrubland	lowland evergreen rainforest (tropical)	13	22	yes	mean = 62m, SD= 24	180	seed trap	seed richness	animal-dispersed seeds; excluded seeds of the tree perch species.	seedrichness/m2/day	0.039365	0.000317	SD	0.023021	0.00038	Fig 2B	Afrotropic	Tropical & Subtropical Moist Broadleaf Forests
60	60-rich-talltree	yes	rich-talltree	Seed dispersal and potential forest succession in abandoned agriculture in tropical Africa	R. Scot Duncan	sduncan@bsc.edu	1999	peer-reviewed journal article	1994-1995	Uganda	0°34'00.0"N	30°21'00.0"E	Paper		natural	tree: isolated tree (undefined)	>=10		shrubland	lowland evergreen rainforest (tropical)	13	8	yes	mean= 65 m, SD =33	180	seed trap	seed richness	animal-dispersed seeds; excluded seeds of the tree perch species.	seedrichness/m2/day	0.209206	0.000317	SD	0.173777	0.00038	Fig 2B	Afrotropic	Tropical & Subtropical Moist Broadleaf Forests
62	62-climax	yes	climax	Seed dispersal by birds on artificial perches in reclaimed areas after surface coal mining in Siderópolis municipality, Santa Catarina State, Brazil	Ricardo Vicente	bhm@unesc.net	2010	peer-reviewed journal article	2006-2007	Brazil	28°35'S	49°2'W	Paper	170	artificial	artificial pole	6	Eucalyptus sp.	grassland	Atlantic forest	12	12	yes	30, 60, 90, 120, 150m	365	seed trap	seed density	zoochoric only; climax sp	no. of seeds	1.73	0	SE	0.65	0	in text	Neotropic	Tropical & Subtropical Moist Broadleaf Forests
62	62-earlysecondary	yes	earlysecondary	Seed dispersal by birds on artificial perches in reclaimed areas after surface coal mining in Siderópolis municipality, Santa Catarina State, Brazil	Ricardo Vicente	bhm@unesc.net	2010	peer-reviewed journal article	2006-2007	Brazil	28°35'S	49°2'W	Paper	170	artificial	artificial pole	6	Eucalyptus sp.	grassland	Atlantic forest	12	12	yes	30, 60, 90, 120, 150m	365	seed trap	seed density	zoochoric only; early successional sp	no. of seeds	3.82	0	SE	1.33	0	in text	Neotropic	Tropical & Subtropical Moist Broadleaf Forests
62	62-latesecondary	yes	latesecondary	Seed dispersal by birds on artificial perches in reclaimed areas after surface coal mining in Siderópolis municipality, Santa Catarina State, Brazil	Ricardo Vicente	bhm@unesc.net	2010	peer-reviewed journal article	2006-2007	Brazil	28°35'S	49°2'W	Paper	170	artificial	artificial pole	6	Eucalyptus sp.	grassland	Atlantic forest	12	12	yes	30, 60, 90, 120, 150m	365	seed trap	seed density	zoochoric only; late successional sp	no. of seeds	1.64	0	SE	0.67	0	in text	Neotropic	Tropical & Subtropical Moist Broadleaf Forests
62	62-pioneer	yes	pioneer	Seed dispersal by birds on artificial perches in reclaimed areas after surface coal mining in Siderópolis municipality, Santa Catarina State, Brazil	Ricardo Vicente	bhm@unesc.net	2010	peer-reviewed journal article	2006-2007	Brazil	28°35'S	49°2'W	Paper	170	artificial	artificial pole	6	Eucalyptus sp.	grassland	Atlantic forest	12	12	yes	30, 60, 90, 120, 150m	365	seed trap	seed density	zoochoric only; pioneer sp	no. of seeds	3.36	0	SE	1.03	0	in text	Neotropic	Tropical & Subtropical Moist Broadleaf Forests
65	65-seedrich-shrub	yes	seedrich-shrub	Seed limitation during early forest succession in a rural landscape on Chiloé Island, Chile: Implications for temperate forest restoration	Marcela A. Bustamante-Sa´nchez	mbustamantes@udec.cl	2012	peer-reviewed journal article	2007-2008	Chile	41°52'59.3"S	73°39'49.6"W	google map point for Senda Darwin Biological Station		artificial	artificial pole	2		shrubland	temperate evergreen forest	30	30	no	>100m	304	seed trap	seed richness	shrubs	no. of species/m2/day	2.02941	0.823529	SD	0.456435	0.590681	Fig3a	Neotropic	Temperate Broadleaf & Mixed Forests
65	65-seedrich-tree	yes	seedrich-tree	Seed limitation during early forest succession in a rural landscape on Chiloé Island, Chile: Implications for temperate forest restoration	Marcela A. Bustamante-Sa´nchez	mbustamantes@udec.cl	2012	peer-reviewed journal article	2007-2008	Chile	41°52'59.3"S	73°39'49.6"W	google map point for Senda Darwin Biological Station		artificial	artificial pole	2		shrubland	temperate evergreen forest	30	30	no	>100m	304	seed trap	seed richness	trees	no. of species/m2/day	0.901961	0.245098	SD	0.536983	0.32219	Fig3a	Neotropic	Temperate Broadleaf & Mixed Forests
65	65-seedden-Baccharis-shrub	yes	seedden-Baccharis-shrub	Seed limitation during early forest succession in a rural landscape on Chiloé Island, Chile: Implications for temperate forest restoration	Marcela A. Bustamante-Sa´nchez	mbustamantes@udec.cl	2012	peer-reviewed journal article	2007-2008	Chile	41°52'59.3"S	73°39'49.6"W	google map point for Senda Darwin Biological Station		artificial	artificial pole	2		shrubland	temperate evergreen forest	10	10	no	>100m	304	seed trap	seed density	shrubs	seeds/m2/day	18.6801	4.9217	SD	10.9654	6.01328	Fig5a	Neotropic	Temperate Broadleaf & Mixed Forests
65	65-seedden-Baccharis-tree	yes	seedden-Baccharis-tree	Seed limitation during early forest succession in a rural landscape on Chiloé Island, Chile: Implications for temperate forest restoration	Marcela A. Bustamante-Sa´nchez	mbustamantes@udec.cl	2012	peer-reviewed journal article	2007-2008	Chile	41°52'59.3"S	73°39'49.6"W	google map point for Senda Darwin Biological Station		artificial	artificial pole	2		shrubland	temperate evergreen forest	10	10	no	>100m	304	seed trap	seed density	trees	seeds/m2/day	0.31875	0.003125	SD	0.247053	0.019764	Fig5b	Neotropic	Temperate Broadleaf & Mixed Forests
65	65-seedden-Berberis-shrub	yes	seedden-Berberis-shrub	Seed limitation during early forest succession in a rural landscape on Chiloé Island, Chile: Implications for temperate forest restoration	Marcela A. Bustamante-Sa´nchez	mbustamantes@udec.cl	2012	peer-reviewed journal article	2007-2008	Chile	41°52'59.3"S	73°39'49.6"W	google map point for Senda Darwin Biological Station		artificial	artificial pole	2		shrubland	temperate evergreen forest	10	10	no	>100m	304	seed trap	seed density	shrubs	seeds/m2/day	39.4855	8.61298	SD	36.0797	12.38	Fig5a	Neotropic	Temperate Broadleaf & Mixed Forests
65	65-seedden-Berberis-tree	yes	seedden-Berberis-tree	Seed limitation during early forest succession in a rural landscape on Chiloé Island, Chile: Implications for temperate forest restoration	Marcela A. Bustamante-Sa´nchez	mbustamantes@udec.cl	2012	peer-reviewed journal article	2007-2008	Chile	41°52'59.3"S	73°39'49.6"W	google map point for Senda Darwin Biological Station		artificial	artificial pole	2		shrubland	temperate evergreen forest	10	10	no	>100m	304	seed trap	seed density	trees	seeds/m2/day	0.91875	0.328125	SD	0.622573	0.306346	Fig5b	Neotropic	Temperate Broadleaf & Mixed Forests
65	65-seedden-Drimys-shrub	yes	seedden-Drimys-shrub	Seed limitation during early forest succession in a rural landscape on Chiloé Island, Chile: Implications for temperate forest restoration	Marcela A. Bustamante-Sa´nchez	mbustamantes@udec.cl	2012	peer-reviewed journal article	2007-2008	Chile	41°52'59.3"S	73°39'49.6"W	google map point for Senda Darwin Biological Station		artificial	artificial pole	2		shrubland	temperate evergreen forest	10	10	no	>100m	304	seed trap	seed density	shrubs	seeds/m2/day	8.94855	3.91499	SD	5.30584	4.9521	Fig5a	Neotropic	Temperate Broadleaf & Mixed Forests
65	65-seedling	yes	seedling-darwin	Seed limitation during early forest succession in a rural landscape on Chiloé Island, Chile: Implications for temperate forest restoration	Marcela A. Bustamante-Sa´nchez	mbustamantes@udec.cl	2012	peer-reviewed journal article	2009-2010	Chile	41°52'59.3"S	73°39'49.6"W	google map point for Senda Darwin Biological Station		artificial	artificial pole	2		shrubland	temperate evergreen forest	30	30	no	>100m	730	seedling plot	seedling density	ﬁve species of woody seedlings: Myrceugenia ovata (87%), D. winteri (2) and Amomyrtus spp. (1), the shrub Berberis darwinii (16) and two unidentiﬁed species	seedling/m2	4.9	0	SE	2	0	in text	Neotropic	Temperate Broadleaf & Mixed Forests
65	65-seedden-Drimys-tree	yes	seedden-Drimys-tree	Seed limitation during early forest succession in a rural landscape on Chiloé Island, Chile: Implications for temperate forest restoration	Marcela A. Bustamante-Sa´nchez	mbustamantes@udec.cl	2012	peer-reviewed journal article	2007-2008	Chile	41°52'59.3"S	73°39'49.6"W	google map point for Senda Darwin Biological Station		artificial	artificial pole	2		shrubland	temperate evergreen forest	10	10	no	>100m	304	seed trap	seed density	trees	seeds/m2/day	0.19375	0.009375	SD	0.385403	0.029646	Fig5b	Neotropic	Temperate Broadleaf & Mixed Forests
66	66-P1-C-density	yes	P1-C-density	Seed Rain and Seed Dispersal Agents in Pure and Mixed Plantations of Native Trees and Abandoned Pastures at La Selva Biological Station, Costa Rica	Carolina O. Zamora	ﬂorencia.montagnini@yale.edu	2007	peer-reviewed journal article	2004	Costa Rica	10°25'49.9"N	84°00'24.8"W	Paper coord is incorrect; google map point for La Selva Biological Station	50	natural	tree island		Calophyllum brasiliense; water,bat,monkey	grassland	lowland evergreen rainforest (tropical)	4	4	no	<100m	182.4	seed trap	seed density	seeds with different dispersal vectors	seeds/m2	18.67	207	SD	17.56	338.79	in text	Neotropic	Tropical & Subtropical Moist Broadleaf Forests
66	66-P1-J-density	yes	P1-J-density	Seed Rain and Seed Dispersal Agents in Pure and Mixed Plantations of Native Trees and Abandoned Pastures at La Selva Biological Station, Costa Rica	Carolina O. Zamora	ﬂorencia.montagnini@yale.edu	2007	peer-reviewed journal article	2004	Costa Rica	10°25'49.9"N	84°00'24.8"W	Paper coord is incorrect; google map point for La Selva Biological Station	50	natural	tree island		Jacaranda copaia; wind-dsp	grassland	lowland evergreen rainforest (tropical)	4	4	no	<100m	182.4	seed trap	seed density	seeds with different dispersal vectors	seeds/m2	522.75	207	SD	252.05	338.79	in text	Neotropic	Tropical & Subtropical Moist Broadleaf Forests
66	66-P1-mixed-density	yes	P1-mixed-density	Seed Rain and Seed Dispersal Agents in Pure and Mixed Plantations of Native Trees and Abandoned Pastures at La Selva Biological Station, Costa Rica	Carolina O. Zamora	ﬂorencia.montagnini@yale.edu	2007	peer-reviewed journal article	2004	Costa Rica	10°25'49.9"N	84°00'24.8"W	Paper coord is incorrect; google map point for La Selva Biological Station	50	natural	tree island		mixed sp.	grassland	lowland evergreen rainforest (tropical)	4	4	no	<100m	182.4	seed trap	seed density	seeds with different dispersal vectors	seeds/m2	347.25	207	SD	274.07	338.79	in text	Neotropic	Tropical & Subtropical Moist Broadleaf Forests
66	66-P1-Vg-density	yes	P1-Vg-density	Seed Rain and Seed Dispersal Agents in Pure and Mixed Plantations of Native Trees and Abandoned Pastures at La Selva Biological Station, Costa Rica	Carolina O. Zamora	ﬂorencia.montagnini@yale.edu	2007	peer-reviewed journal article	2004	Costa Rica	10°25'49.9"N	84°00'24.8"W	Paper coord is incorrect; google map point for La Selva Biological Station	50	natural	tree island		Vochysia guatemalensis; wind	grassland	lowland evergreen rainforest (tropical)	4	4	no	<100m	182.4	seed trap	seed density	seeds with different dispersal vectors	seeds/m2	291.75	207	SD	523.22	338.79	in text	Neotropic	Tropical & Subtropical Moist Broadleaf Forests
66	66-P2-D-density	yes	P2-D-density	Seed Rain and Seed Dispersal Agents in Pure and Mixed Plantations of Native Trees and Abandoned Pastures at La Selva Biological Station, Costa Rica	Carolina O. Zamora	ﬂorencia.montagnini@yale.edu	2007	peer-reviewed journal article	2004	Costa Rica	10°25'49.9"N	84°00'24.8"W	Paper coord is incorrect; google map point for La Selva Biological Station	50	natural	tree island		Dipteryx panamensis; bats and mammals	grassland	lowland evergreen rainforest (tropical)	4	4	no	<100m	182.4	seed trap	seed density	seeds with different dispersal vectors	seeds/m2	565.75	88.25	SD	665.27	163.25	in text	Neotropic	Tropical & Subtropical Moist Broadleaf Forests
66	66-P2-mixed-density	yes	P2-mixed-density	Seed Rain and Seed Dispersal Agents in Pure and Mixed Plantations of Native Trees and Abandoned Pastures at La Selva Biological Station, Costa Rica	Carolina O. Zamora	ﬂorencia.montagnini@yale.edu	2007	peer-reviewed journal article	2004	Costa Rica	10°25'49.9"N	84°00'24.8"W	Paper coord is incorrect; google map point for La Selva Biological Station	50	natural	tree island		mixed sp.	grassland	lowland evergreen rainforest (tropical)	4	4	no	<100m	182.4	seed trap	seed density	seeds with different dispersal vectors	seeds/m2	97.5	88.25	SD	80.6	163.25	in text	Neotropic	Tropical & Subtropical Moist Broadleaf Forests
66	66-P2-T-density	yes	P2-T-density	Seed Rain and Seed Dispersal Agents in Pure and Mixed Plantations of Native Trees and Abandoned Pastures at La Selva Biological Station, Costa Rica	Carolina O. Zamora	ﬂorencia.montagnini@yale.edu	2007	peer-reviewed journal article	2004	Costa Rica	10°25'49.9"N	84°00'24.8"W	Paper coord is incorrect; google map point for La Selva Biological Station	50	natural	tree island		Terminalia amazonia; wind	grassland	lowland evergreen rainforest (tropical)	4	4	no	<100m	182.4	seed trap	seed density	seeds with different dispersal vectors	seeds/m2	277.25	88.25	SD	152.54	163.25	in text	Neotropic	Tropical & Subtropical Moist Broadleaf Forests
66	66-P2-V-density	yes	P2-V-density	Seed Rain and Seed Dispersal Agents in Pure and Mixed Plantations of Native Trees and Abandoned Pastures at La Selva Biological Station, Costa Rica	Carolina O. Zamora	ﬂorencia.montagnini@yale.edu	2007	peer-reviewed journal article	2004	Costa Rica	10°25'49.9"N	84°00'24.8"W	Paper coord is incorrect; google map point for La Selva Biological Station	50	natural	tree island		Virola koschnyi; birds & mammals	grassland	lowland evergreen rainforest (tropical)	4	4	no	<100m	182.4	seed trap	seed density	seeds with different dispersal vectors	seeds/m2	327.5	88.25	SD	535.17	163.25	in text	Neotropic	Tropical & Subtropical Moist Broadleaf Forests
66	66-P3-B-density	yes	P3-B-density	Seed Rain and Seed Dispersal Agents in Pure and Mixed Plantations of Native Trees and Abandoned Pastures at La Selva Biological Station, Costa Rica	Carolina O. Zamora	ﬂorencia.montagnini@yale.edu	2007	peer-reviewed journal article	2004	Costa Rica	10°25'49.9"N	84°00'24.8"W	Paper coord is incorrect; google map point for La Selva Biological Station	50	natural	tree island		Balizia elegans	grassland	lowland evergreen rainforest (tropical)	4	4	no	<100m	182.4	seed trap	seed density	seeds with different dispersal vectors	seeds/m2	1388	250	SD	1466.08	330.36	in text	Neotropic	Tropical & Subtropical Moist Broadleaf Forests
66	66-P3-H-density	yes	P3-H-density	Seed Rain and Seed Dispersal Agents in Pure and Mixed Plantations of Native Trees and Abandoned Pastures at La Selva Biological Station, Costa Rica	Carolina O. Zamora	ﬂorencia.montagnini@yale.edu	2007	peer-reviewed journal article	2004	Costa Rica	10°25'49.9"N	84°00'24.8"W	Paper coord is incorrect; google map point for La Selva Biological Station	50	natural	tree island		Hyeronima alchorneoides	grassland	lowland evergreen rainforest (tropical)	4	4	no	<100m	182.4	seed trap	seed density	seeds with different dispersal vectors	seeds/m2	347.5	250	SD	289.54	330.36	in text	Neotropic	Tropical & Subtropical Moist Broadleaf Forests
66	66-P3-mixed-density	yes	P3-mixed-density	Seed Rain and Seed Dispersal Agents in Pure and Mixed Plantations of Native Trees and Abandoned Pastures at La Selva Biological Station, Costa Rica	Carolina O. Zamora	ﬂorencia.montagnini@yale.edu	2007	peer-reviewed journal article	2004	Costa Rica	10°25'49.9"N	84°00'24.8"W	Paper coord is incorrect; google map point for La Selva Biological Station	50	natural	tree island		mixed sp.	grassland	lowland evergreen rainforest (tropical)	4	4	no	<100m	182.4	seed trap	seed density	seeds with different dispersal vectors	seeds/m2	430.25	250	SD	647.79	330.36	in text	Neotropic	Tropical & Subtropical Moist Broadleaf Forests
66	66-P3-Vf-density	yes	P3-Vf-density	Seed Rain and Seed Dispersal Agents in Pure and Mixed Plantations of Native Trees and Abandoned Pastures at La Selva Biological Station, Costa Rica	Carolina O. Zamora	ﬂorencia.montagnini@yale.edu	2007	peer-reviewed journal article	2004	Costa Rica	10°25'49.9"N	84°00'24.8"W	Paper coord is incorrect; google map point for La Selva Biological Station	50	natural	tree island		Vochysia ferruginea	grassland	lowland evergreen rainforest (tropical)	4	4	no	<100m	182.4	seed trap	seed density	seeds with different dispersal vectors	seeds/m2	270.5	250	SD	265.72	330.36	in text	Neotropic	Tropical & Subtropical Moist Broadleaf Forests
66	66-P1-C-rich	yes	P1-C-rich	Seed Rain and Seed Dispersal Agents in Pure and Mixed Plantations of Native Trees and Abandoned Pastures at La Selva Biological Station, Costa Rica	Carolina O. Zamora	ﬂorencia.montagnini@yale.edu	2007	peer-reviewed journal article	2004	Costa Rica	10°25'49.9"N	84°00'24.8"W	Paper coord is incorrect; google map point for La Selva Biological Station	50	natural	tree island		Calophyllum brasiliense	grassland	lowland evergreen rainforest (tropical)	4	4	no	<100m	182.4	seed trap	seed richness	seeds with different dispersal vectors	no. of species/m2	3.33	3.25	SD	1.53	2.87	in text	Neotropic	Tropical & Subtropical Moist Broadleaf Forests
66	66-P1-J-rich	yes	P1-J-rich	Seed Rain and Seed Dispersal Agents in Pure and Mixed Plantations of Native Trees and Abandoned Pastures at La Selva Biological Station, Costa Rica	Carolina O. Zamora	ﬂorencia.montagnini@yale.edu	2007	peer-reviewed journal article	2004	Costa Rica	10°25'49.9"N	84°00'24.8"W	Paper coord is incorrect; google map point for La Selva Biological Station	50	natural	tree island		Jacaranda copaia	grassland	lowland evergreen rainforest (tropical)	4	4	no	<100m	182.4	seed trap	seed richness	seeds with different dispersal vectors	no. of species/m2	12.5	3.25	SD	2.38	2.87	in text	Neotropic	Tropical & Subtropical Moist Broadleaf Forests
66	66-P1-mixed-rich	yes	P1-mixed-rich	Seed Rain and Seed Dispersal Agents in Pure and Mixed Plantations of Native Trees and Abandoned Pastures at La Selva Biological Station, Costa Rica	Carolina O. Zamora	ﬂorencia.montagnini@yale.edu	2007	peer-reviewed journal article	2004	Costa Rica	10°25'49.9"N	84°00'24.8"W	Paper coord is incorrect; google map point for La Selva Biological Station	50	natural	tree island		mixed sp.	grassland	lowland evergreen rainforest (tropical)	4	4	no	<100m	182.4	seed trap	seed richness	seeds with different dispersal vectors	no. of species/m2	9.25	3.25	SD	4.57	2.87	in text	Neotropic	Tropical & Subtropical Moist Broadleaf Forests
66	66-P1-Vg-rich	yes	P1-Vg-rich	Seed Rain and Seed Dispersal Agents in Pure and Mixed Plantations of Native Trees and Abandoned Pastures at La Selva Biological Station, Costa Rica	Carolina O. Zamora	ﬂorencia.montagnini@yale.edu	2007	peer-reviewed journal article	2004	Costa Rica	10°25'49.9"N	84°00'24.8"W	Paper coord is incorrect; google map point for La Selva Biological Station	50	natural	tree island		Vochysia guatemalensis	grassland	lowland evergreen rainforest (tropical)	4	4	no	<100m	182.4	seed trap	seed richness	seeds with different dispersal vectors	no. of species/m2	6.75	3.25	SD	2.99	2.87	in text	Neotropic	Tropical & Subtropical Moist Broadleaf Forests
66	66-P2-D-rich	yes	P2-D-rich	Seed Rain and Seed Dispersal Agents in Pure and Mixed Plantations of Native Trees and Abandoned Pastures at La Selva Biological Station, Costa Rica	Carolina O. Zamora	ﬂorencia.montagnini@yale.edu	2007	peer-reviewed journal article	2004	Costa Rica	10°25'49.9"N	84°00'24.8"W	Paper coord is incorrect; google map point for La Selva Biological Station	50	natural	tree island		Dipteryx panamensis	grassland	lowland evergreen rainforest (tropical)	4	4	no	<100m	182.4	seed trap	seed richness	seeds with different dispersal vectors	no. of species/m2	5.25	1.75	SD	0.5	1.5	in text	Neotropic	Tropical & Subtropical Moist Broadleaf Forests
66	66-P2-mixed-rich	yes	P2-mixed-rich	Seed Rain and Seed Dispersal Agents in Pure and Mixed Plantations of Native Trees and Abandoned Pastures at La Selva Biological Station, Costa Rica	Carolina O. Zamora	ﬂorencia.montagnini@yale.edu	2007	peer-reviewed journal article	2004	Costa Rica	10°25'49.9"N	84°00'24.8"W	Paper coord is incorrect; google map point for La Selva Biological Station	50	natural	tree island		mixed sp.	grassland	lowland evergreen rainforest (tropical)	4	4	no	<100m	182.4	seed trap	seed richness	seeds with different dispersal vectors	no. of species/m2	6.25	1.75	SD	2.06	1.5	in text	Neotropic	Tropical & Subtropical Moist Broadleaf Forests
66	66-P2-T-rich	yes	P2-T-rich	Seed Rain and Seed Dispersal Agents in Pure and Mixed Plantations of Native Trees and Abandoned Pastures at La Selva Biological Station, Costa Rica	Carolina O. Zamora	ﬂorencia.montagnini@yale.edu	2007	peer-reviewed journal article	2004	Costa Rica	10°25'49.9"N	84°00'24.8"W	Paper coord is incorrect; google map point for La Selva Biological Station	50	natural	tree island		Terminalia amazonia	grassland	lowland evergreen rainforest (tropical)	4	4	no	<100m	182.4	seed trap	seed richness	seeds with different dispersal vectors	no. of species/m2	6	1.75	SD	2.31	1.5	in text	Neotropic	Tropical & Subtropical Moist Broadleaf Forests
66	66-P2-V-rich	yes	P2-V-rich	Seed Rain and Seed Dispersal Agents in Pure and Mixed Plantations of Native Trees and Abandoned Pastures at La Selva Biological Station, Costa Rica	Carolina O. Zamora	ﬂorencia.montagnini@yale.edu	2007	peer-reviewed journal article	2004	Costa Rica	10°25'49.9"N	84°00'24.8"W	Paper coord is incorrect; google map point for La Selva Biological Station	50	natural	tree island		Virola koschnyi	grassland	lowland evergreen rainforest (tropical)	4	4	no	<100m	182.4	seed trap	seed richness	seeds with different dispersal vectors	no. of species/m2	5.25	1.75	SD	0.96	1.5	in text	Neotropic	Tropical & Subtropical Moist Broadleaf Forests
66	66-P3-B-rich	yes	P3-B-rich	Seed Rain and Seed Dispersal Agents in Pure and Mixed Plantations of Native Trees and Abandoned Pastures at La Selva Biological Station, Costa Rica	Carolina O. Zamora	ﬂorencia.montagnini@yale.edu	2007	peer-reviewed journal article	2004	Costa Rica	10°25'49.9"N	84°00'24.8"W	Paper coord is incorrect; google map point for La Selva Biological Station	50	natural	tree island		Balizia elegans	grassland	lowland evergreen rainforest (tropical)	4	4	no	<100m	182.4	seed trap	seed richness	seeds with different dispersal vectors	no. of species/m2	6.5	1.25	SD	1.91	0.96	in text	Neotropic	Tropical & Subtropical Moist Broadleaf Forests
66	66-P3-H-rich	yes	P3-H-rich	Seed Rain and Seed Dispersal Agents in Pure and Mixed Plantations of Native Trees and Abandoned Pastures at La Selva Biological Station, Costa Rica	Carolina O. Zamora	ﬂorencia.montagnini@yale.edu	2007	peer-reviewed journal article	2004	Costa Rica	10°25'49.9"N	84°00'24.8"W	Paper coord is incorrect; google map point for La Selva Biological Station	50	natural	tree island		Hyeronima alchorneoides	grassland	lowland evergreen rainforest (tropical)	4	4	no	<100m	182.4	seed trap	seed richness	seeds with different dispersal vectors	no. of species/m2	9.25	1.25	SD	2.36	0.96	in text	Neotropic	Tropical & Subtropical Moist Broadleaf Forests
66	66-P3-mixed-rich	yes	P3-mixed-rich	Seed Rain and Seed Dispersal Agents in Pure and Mixed Plantations of Native Trees and Abandoned Pastures at La Selva Biological Station, Costa Rica	Carolina O. Zamora	ﬂorencia.montagnini@yale.edu	2007	peer-reviewed journal article	2004	Costa Rica	10°25'49.9"N	84°00'24.8"W	Paper coord is incorrect; google map point for La Selva Biological Station	50	natural	tree island		mixed sp.	grassland	lowland evergreen rainforest (tropical)	4	4	no	<100m	182.4	seed trap	seed richness	seeds with different dispersal vectors	no. of species/m2	6.75	1.25	SD	3.1	0.96	in text	Neotropic	Tropical & Subtropical Moist Broadleaf Forests
66	66-P3-Vf-rich	yes	P3-Vf-rich	Seed Rain and Seed Dispersal Agents in Pure and Mixed Plantations of Native Trees and Abandoned Pastures at La Selva Biological Station, Costa Rica	Carolina O. Zamora	ﬂorencia.montagnini@yale.edu	2007	peer-reviewed journal article	2004	Costa Rica	10°25'49.9"N	84°00'24.8"W	Paper coord is incorrect; google map point for La Selva Biological Station	50	natural	tree island		Vochysia ferruginea	grassland	lowland evergreen rainforest (tropical)	4	4	no	<100m	182.4	seed trap	seed richness	seeds with different dispersal vectors	no. of species/m2	4.5	1.25	SD	1.29	0.96	in text	Neotropic	Tropical & Subtropical Moist Broadleaf Forests
67	67-Trap1_near_trunk	yes	Trap1_near_trunk	Seed rain beneath remnant trees in a slash-and-burn agricultural system in southern Cameroon	Stéphanie M. Carrière	Stephanie.Carriere@bondy.ird.fr	2002	peer-reviewed journal article	1996-1998	Cameroon	2°27'N	10°27'E	Paper	500	natural	tree: isolated tree (undefined)		16 fleshy fruiting trees and 14 dry-fruited/wind dispersed trees	herbaceous_open	semi-evergreen rainforest (tropical)	30	30	no	30-50m	760	seed trap	seed density	animal-dispersed foreign (non-conspecific) seeds	seeds/m2/mo	28.6	0.7	SD	30.3	1.2	in text	Afrotropic	Tropical & Subtropical Moist Broadleaf Forests
67	67-Trap2_under_crown	yes	Trap2_under_crown	Seed rain beneath remnant trees in a slash-and-burn agricultural system in southern Cameroon	Stéphanie M. Carrière	Stephanie.Carriere@bondy.ird.fr	2002	peer-reviewed journal article	1996-1998	Cameroon	2°27'N	10°27'E	Paper	500	natural	tree: isolated tree (undefined)		16 fleshy fruiting trees and 14 dry-fruited/wind dispersed trees	herbaceous_open	semi-evergreen rainforest (tropical)	30	30	no	30-50m	760	seed trap	seed density	animal-dispersed foreign (non-conspecific) seeds	seeds/m2/mo	20.1	0.7	SD	20.4	1.2	in text	Afrotropic	Tropical & Subtropical Moist Broadleaf Forests
68	68-Branco-ArtificialPerch	yes	Branco-ArtificialPerch	Seed Rain in a Degraded Mining Area: The Role of Bird Perches and Pioneer Trees.	Allencar Jorge Kasper Branco		2022	peer-reviewed journal article	2017-2018	Brazil	25°25'12.4"S	51°41'42.7"W	Paper; map figure		artificial	artificial pole	2		shrubland	not defined	24	24	no		360	seed trap	seed density	all seeds (note: zoochory data present but no variance provided)	number of seeds	197.1	67.8	SD	186	50.9	data obtained from authors	Neotropic	Tropical & Subtropical Moist Broadleaf Forests
68	68-Branco-NaturalPerch	yes	Branco-NaturalPerch	Seed Rain in a Degraded Mining Area: The Role of Bird Perches and Pioneer Trees.	Allencar Jorge Kasper Branco		2022	peer-reviewed journal article	2017-1028	Brazil	25°25'12.4"S	51°41'42.7"W	Paper; map figure		natural	tree: uncertain isolation&fruit			shrubland	not defined	24	24	no		360	seed trap	seed density	all seeds (note: zoochory data present but no variance provided)	number of seeds	109	67.8	SD	72.9	50.9	data obtained from authors	Neotropic	Tropical & Subtropical Moist Broadleaf Forests
69	69-Sritongchuay-tree	yes	Sritongchuay-tree	Seed Rain in Abandoned Clearings in a Lowland Evergreen Rain Forest in Southern Thailand	Tuanjit Sritongchuay	t.sritongchuay@gmail.com	2014	peer-reviewed journal article	2009-2010	Thailand	8°10'20″N	98°80'15″E	Paper		natural	tree: fleshyfruit-bearing tree (uncertain isolation)	8-10	Callicarpa arborea	grassland	lowland evergreen rainforest (tropical)	29	29	yes		365	seed trap	seed density	mixed but mostly bird-dispersed (92%)	no. of seeds	806.2	163.8	SD	154.8	140.3	in text	Indomalayan	Tropical & Subtropical Moist Broadleaf Forests
69	69-Sritongchuay-shrub	yes	Sritongchuay-shrub	Seed Rain in Abandoned Clearings in a Lowland Evergreen Rain Forest in Southern Thailand	Tuanjit Sritongchuay	t.sritongchuay@gmail.com	2014	peer-reviewed journal article	2009-2010	Thailand	8°10'20″N	98°80'15″E	Paper		natural	shrub / shrub-like	0.5-1	Melastoma malabathricum	grassland	lowland evergreen rainforest (tropical)	29	29	yes		365	seed trap	seed density	mixed but mostly bird-dispersed (95%)	no. of seeds	1237.6	163.8	SD	175.1	140.3	in text	Indomalayan	Tropical & Subtropical Moist Broadleaf Forests
70	70-Indo-seedden	yes	Indo-seedden	Seed rain into a degraded tropical peatland in Central Kalimantan, Indonesia	Grace V. Blackham	graceblackham@gmail.com	2013	peer-reviewed journal article	2011-2012	Indonesia	2°17'00"S	114°31'33E	Paper		natural	tree: uncertain isolation&fruit	>2	Alstonia sp., Antidesma coriaceum, Combretocarpus rotundatus, Cratoxylum arborescens/glaucum (not consistently distinguishable in the ﬁeld), Elaeocarpus acmocarpus, Melicope lunu-ankenda, Ilex cymosa, Litsea sp., Palaquium sp., Ploiarium alternifolium, Syzygium sp., and Timonius sp..	herbaceous_open	peat swamp forest	50	50	no	1170	365	seed trap	seed density	foreign seeds (seeds of the same species as the tree were excluded)	seeds/m2/y	465	95.2	SD	846.5	172.9	in text	Indomalayan	Tropical & Subtropical Moist Broadleaf Forests
70	70-Indo-seedrich	yes	Indo-seedrich	Seed rain into a degraded tropical peatland in Central Kalimantan, Indonesia	Grace V. Blackham	graceblackham@gmail.com	2013	peer-reviewed journal article	2011-2012	Indonesia	2°17'00"S	114°31'33E	Paper		natural	tree: uncertain isolation&fruit	>2	Alstonia sp., Antidesma coriaceum, Combretocarpus rotundatus, Cratoxylum arborescens/glaucum (not consistently distinguishable in the ﬁeld), Elaeocarpus acmocarpus, Melicope lunu-ankenda, Ilex cymosa, Litsea sp., Palaquium sp., Ploiarium alternifolium, Syzygium sp., and Timonius sp..	herbaceous_open	peat swamp forest	50	50	no	1170	365	seed trap	seed richness	foreign seeds (seeds of the same species as the tree were excluded)	species/trap	5.4	2.4	SD	2.6	0.9	in text	Indomalayan	Tropical & Subtropical Moist Broadleaf Forests
71	71-Au-isolatedshrubs-female	yes	Au-isolatedshrubs-female	Seed rain into upland plant communities in Hong Kong, China	Angel Y. Y Au	corlett@hkucc.hku.hk	2006	peer-reviewed journal article	2002-2004	China	22°24'34.1"N	114°08'17.2"E	Paper; but corrected with map	170-700	natural	shrub / shrub-like		Eurya chinensis-female	grassland	lowland evergreen rainforest (tropical)	20	10	no		730	seed trap	seed density	woody species; intact fruits excluded	seeds/m2/year	5049.64	63.1769	SD	6177.04	33.7251	fig 1	Indomalayan	Tropical & Subtropical Moist Broadleaf Forests
71	71-Au-isolatedshrubs-male	yes	Au-isolatedshrubs-male	Seed rain into upland plant communities in Hong Kong, China	Angel Y. Y Au	corlett@hkucc.hku.hk	2006	peer-reviewed journal article	2002-2004	China	22°24'34.1"N	114°08'17.2"E	Paper; but corrected with map	170-700	natural	shrub / shrub-like		Eurya chinensis-male	grassland	lowland evergreen rainforest (tropical)	20	10	no		730	seed trap	seed density	woody species; intact fruits excluded	seeds/m2/year	676.895	63.1769	SD	745.919	33.7251	fig 1	Indomalayan	Tropical & Subtropical Moist Broadleaf Forests
71	71-Au-isolatedtrees	yes	Au-isolatedtrees	Seed rain into upland plant communities in Hong Kong, China	Angel Y. Y Au	corlett@hkucc.hku.hk	2006	peer-reviewed journal article	2002-2004	China	22°24'34.1"N	114°08'17.2"E	Paper; but corrected with map	170-700	natural	tree: fleshyfruit-bearing isolated tree		Machilus spp.	grassland	lowland evergreen rainforest (tropical)	20	20	no		730	seed trap	seed density	woody species; intact fruits excluded	seeds/m2/year	816.787	63.1769	SD	404.246	33.7251	fig 1	Indomalayan	Tropical & Subtropical Moist Broadleaf Forests
72	72-female-Myrs	yes	female-Myrs	Seed rain under the canopies of female and male Myrsine coriacea, a pioneer tree from the Brazilian Atlantic forest	Romualdo Morelatto Begnini	romomb@gmail.com	2013	peer-reviewed journal article	2009-2010	Brazil	27°43'54"S	48°48'22ʺW	Paper; midpoint	290	natural	tree: fleshyfruit-bearing isolated tree		Myrsine coriacea	grassland	Atlantic forest	20	20	no		390	seed trap	seed richness	zoochoric diaspore (fruit and seed, but not fallen conspecific fruits)	log10 of no. of zoochoric species per trap	21.9204	4.35597	SD	4.637	1.89696	fig2b	Neotropic	Tropical & Subtropical Moist Broadleaf Forests
72	72-female-Myrs-seeden	yes	female-Myrs-seeden	Seed rain under the canopies of female and male Myrsine coriacea, a pioneer tree from the Brazilian Atlantic forest	Romualdo Morelatto Begnini	romomb@gmail.com	2013	peer-reviewed journal article	2009-2010	Brazil	27°43'54"S	48°48'22ʺW	Paper; midpoint	290	natural	tree: fleshyfruit-bearing isolated tree		Myrsine coriacea	grassland	Atlantic forest	20	20	no		390	seed trap	seed density	zoochoric diaspore (fruit and seed, but not fallen conspecific fruits)	log10 of no. of zoochoric seeds per trap	3.09351	1.77662	SD	0.233766	0.483117	fig2a	Neotropic	Tropical & Subtropical Moist Broadleaf Forests
72	72-male-Myrs	yes	male-Myrs	Seed rain under the canopies of female and male Myrsine coriacea, a pioneer tree from the Brazilian Atlantic forest	Romualdo Morelatto Begnini	romomb@gmail.com	2013	peer-reviewed journal article	2009-2010	Brazil	27°43'54"S	48°48'22ʺW	Paper; midpoint	290	natural	tree: non-fleshyfruit-bearing isolated tree		Myrsine coriacea	grassland	Atlantic forest	20	20	no		390	seed trap	seed richness	zoochoric diaspore (fruit and seed, but not fallen conspecific fruits)	log10 of no. of zoochoric species per trap	17.1429	4.35597	SD	4.637	1.89696	fig2b	Neotropic	Tropical & Subtropical Moist Broadleaf Forests
72	72-male-Myrs-seeden	yes	male-Myrs-seeden	Seed rain under the canopies of female and male Myrsine coriacea, a pioneer tree from the Brazilian Atlantic forest	Romualdo Morelatto Begnini	romomb@gmail.com	2013	peer-reviewed journal article	2009-2010	Brazil	27°43'54"S	48°48'22ʺW	Paper; midpoint	290	natural	tree: non-fleshyfruit-bearing isolated tree		Myrsine coriacea	grassland	Atlantic forest	20	20	no		390	seed trap	seed density	zoochoric diaspore (fruit and seed, but not fallen conspecific fruits)	log10 of no. of zoochoric seeds per trap	2.92987	1.77662	SD	0.288312	0.483117	fig2a	Neotropic	Tropical & Subtropical Moist Broadleaf Forests
73	73-den-large	yes	den-large	Seed rain under tree islands planted to restore degraded lands in a tropical agricultural landscape	R.J. Cole	cole.rebeccaj@gmail.com	2010	peer-reviewed journal article	2006-2008	Costa Rica	8°45'54"N	82°56'38"W	Paper; midpoint	1100-1300	natural	tree island		planted with Terminalia amazonia, Vochysia guatemalensis, Erythrina peoppigiana, Inga edulis	grassland	montane forest (tropical)	44	66	no		540	seed trap	seed density	zoochoric trees only	seeds/m2 /mo	359.57	86.0215	SD	698.842	159.769	fig4a	Neotropic	Tropical & Subtropical Moist Broadleaf Forests
73	73-den-medium	yes	den-medium	Seed rain under tree islands planted to restore degraded lands in a tropical agricultural landscape	R.J. Cole	cole.rebeccaj@gmail.com	2010	peer-reviewed journal article	2006-2008	Costa Rica	8°45'54"N	82°56'38"W	Paper; midpoint	1100-1300	natural	tree island		planted with Terminalia amazonia, Vochysia guatemalensis, Erythrina peoppigiana, Inga edulis	grassland	montane forest (tropical)	44	33	no		540	seed trap	seed density	zoochoric trees only	seeds/m2 /mo	353.548	86.0215	SD	370.617	159.769	fig4a	Neotropic	Tropical & Subtropical Moist Broadleaf Forests
73	73-denshrub-large	yes	denshrub-large	Seed rain under tree islands planted to restore degraded lands in a tropical agricultural landscape	R.J. Cole	cole.rebeccaj@gmail.com	2010	peer-reviewed journal article	2006-2008	Costa Rica	8°45'54"N	82°56'38"W	Paper; midpoint	1100-1300	natural	tree island		planted with Terminalia amazonia, Vochysia guatemalensis, Erythrina peoppigiana, Inga edulis	grassland	montane forest (tropical)	44	66	no		540	seed trap	seed density	zoochoric shrub only	seeds/m2 /mo	210.753	81.7204	SD	712.819	199.711	fig4a	Neotropic	Tropical & Subtropical Moist Broadleaf Forests
73	73-denshrub-medium	yes	denshrub-medium	Seed rain under tree islands planted to restore degraded lands in a tropical agricultural landscape	R.J. Cole	cole.rebeccaj@gmail.com	2010	peer-reviewed journal article	2006-2008	Costa Rica	8°45'54"N	82°56'38"W	Paper; midpoint	1100-1300	natural	tree island		planted with Terminalia amazonia, Vochysia guatemalensis, Erythrina peoppigiana, Inga edulis	grassland	montane forest (tropical)	44	33	no		540	seed trap	seed density	zoochoric shrub only	seeds/m2 /mo	196.129	81.7204	SD	301.435	199.711	fig4a	Neotropic	Tropical & Subtropical Moist Broadleaf Forests
73	73-denshrub-small	yes	denshrub-small	Seed rain under tree islands planted to restore degraded lands in a tropical agricultural landscape	R.J. Cole	cole.rebeccaj@gmail.com	2010	peer-reviewed journal article	2006-2008	Costa Rica	8°45'54"N	82°56'38"W	Paper; midpoint	1100-1300	natural	tree island		planted with Terminalia amazonia, Vochysia guatemalensis, Erythrina peoppigiana, Inga edulis	grassland	montane forest (tropical)	44	11	no		540	seed trap	seed density	zoochoric shrub only	seeds/m2 /mo	152.258	81.7204	SD	350.92	199.711	fig4a	Neotropic	Tropical & Subtropical Moist Broadleaf Forests
73	73-den-small	yes	den-small	Seed rain under tree islands planted to restore degraded lands in a tropical agricultural landscape	R.J. Cole	cole.rebeccaj@gmail.com	2010	peer-reviewed journal article	2006-2008	Costa Rica	8°45'54"N	82°56'38"W	Paper; midpoint	1100-1300	natural	tree island		planted with Terminalia amazonia, Vochysia guatemalensis, Erythrina peoppigiana, Inga edulis	grassland	montane forest (tropical)	44	11	no		540	seed trap	seed density	zoochoric trees only	seeds/m2 /mo	104.946	86.0215	SD	231.094	159.769	fig4a	Neotropic	Tropical & Subtropical Moist Broadleaf Forests
73	73-rich-large	yes	rich-large	Seed rain under tree islands planted to restore degraded lands in a tropical agricultural landscape	R.J. Cole	cole.rebeccaj@gmail.com	2010	peer-reviewed journal article	2006-2008	Costa Rica	8°45'54"N	82°56'38"W	Paper; midpoint	1100-1300	natural	tree island		planted with Terminalia amazonia, Vochysia guatemalensis, Erythrina peoppigiana, Inga edulis	grassland	montane forest (tropical)	44	66	no		540	seed trap	seed richness	zoochoric trees only	seeds/m2 /mo	6.53085	3.75947	SD	4.50296	2.62618	fig4b	Neotropic	Tropical & Subtropical Moist Broadleaf Forests
73	73-rich-medium	yes	rich-medium	Seed rain under tree islands planted to restore degraded lands in a tropical agricultural landscape	R.J. Cole	cole.rebeccaj@gmail.com	2010	peer-reviewed journal article	2006-2008	Costa Rica	8°45'54"N	82°56'38"W	Paper; midpoint	1100-1300	natural	tree island		planted with Terminalia amazonia, Vochysia guatemalensis, Erythrina peoppigiana, Inga edulis	grassland	montane forest (tropical)	44	33	no		540	seed trap	seed richness	zoochoric trees only	seeds/m2 /mo	5.08578	3.75947	SD	2.27434	2.62618	fig4b	Neotropic	Tropical & Subtropical Moist Broadleaf Forests
73	73-richshrub-large	yes	richshrub-large	Seed rain under tree islands planted to restore degraded lands in a tropical agricultural landscape	R.J. Cole	cole.rebeccaj@gmail.com	2010	peer-reviewed journal article	2006-2008	Costa Rica	8°45'54"N	82°56'38"W	Paper; midpoint	1100-1300	natural	tree island		planted with Terminalia amazonia, Vochysia guatemalensis, Erythrina peoppigiana, Inga edulis	grassland	montane forest (tropical)	44	66	no		540	seed trap	seed richness	zoochoric shrub only	seeds/m2 /mo	7.97593	5.08578	SD	4.8246	3.15142	fig4b	Neotropic	Tropical & Subtropical Moist Broadleaf Forests
73	73-richshrub-medium	yes	richshrub-medium	Seed rain under tree islands planted to restore degraded lands in a tropical agricultural landscape	R.J. Cole	cole.rebeccaj@gmail.com	2010	peer-reviewed journal article	2006-2008	Costa Rica	8°45'54"N	82°56'38"W	Paper; midpoint	1100-1300	natural	tree island		planted with Terminalia amazonia, Vochysia guatemalensis, Erythrina peoppigiana, Inga edulis	grassland	montane forest (tropical)	44	33	no		540	seed trap	seed richness	zoochoric shrub only	seeds/m2 /mo	7.06534	5.08578	SD	3.52522	3.15142	fig4b	Neotropic	Tropical & Subtropical Moist Broadleaf Forests
73	73-richshrub-small	yes	richshrub-small	Seed rain under tree islands planted to restore degraded lands in a tropical agricultural landscape	R.J. Cole	cole.rebeccaj@gmail.com	2010	peer-reviewed journal article	2006-2008	Costa Rica	8°45'54"N	82°56'38"W	Paper; midpoint	1100-1300	natural	tree island		planted with Terminalia amazonia, Vochysia guatemalensis, Erythrina peoppigiana, Inga edulis	grassland	montane forest (tropical)	44	11	no		540	seed trap	seed richness	zoochoric shrub only	seeds/m2 /mo	3.06663	5.08578	SD	1.57571	3.15142	fig4b	Neotropic	Tropical & Subtropical Moist Broadleaf Forests
73	73-rich-small	yes	rich-small	Seed rain under tree islands planted to restore degraded lands in a tropical agricultural landscape	R.J. Cole	cole.rebeccaj@gmail.com	2010	peer-reviewed journal article	2006-2008	Costa Rica	8°45'54"N	82°56'38"W	Paper; midpoint	1100-1300	natural	tree island		planted with Terminalia amazonia, Vochysia guatemalensis, Erythrina peoppigiana, Inga edulis	grassland	montane forest (tropical)	44	11	no		540	seed trap	seed richness	zoochoric trees only	seeds/m2 /mo	2.98745	3.75947	SD	2.1666	2.62618	fig4b	Neotropic	Tropical & Subtropical Moist Broadleaf Forests
74	74-1998-SandyCreek-L.gabra	yes	1998-SandyCreek-L.gabra	Shrub Seedling Establishment is Limited by Dispersal, Slow Growth, and Fire in Two Wet Pine Savannahs in Mississippi	Sarah E. Hinman	hinmansarah@gmail.com	2008	peer-reviewed journal article	1998-1999	United States of America	30°53'19.8"N	88°53'47.9"W	google map point for Sandy Creek, MS		natural	tree: non-fleshyfruit-bearing tree (uncertain isolation)			grassland	wet pine savannah	20	20	no		365	seed trap	seed density	Ilex glabra	Total seeds per trap	2.37557	0	SD	6.07077	0	fig 1	Nearctic	Temperate Grasslands, Savannas & Shrublands
74	74-1998-SandyCreek-L.vomitoria	yes	1998-SandyCreek-L.vomitoria	Shrub Seedling Establishment is Limited by Dispersal, Slow Growth, and Fire in Two Wet Pine Savannahs in Mississippi	Sarah E. Hinman	hinmansarah@gmail.com	2008	peer-reviewed journal article	1998-1999	United States of America	30°53'19.8"N	88°53'47.9"W	google map point for Sandy Creek, MS		natural	tree: non-fleshyfruit-bearing tree (uncertain isolation)			grassland	wet pine savannah	20	20	no		365	seed trap	seed density	Ilex vomitoria	Total seeds per trap	4.62555	0	SD	11.8206	1.47758	fig 1	Nearctic	Temperate Grasslands, Savannas & Shrublands
74	74-1998-WolfBranch-L.gabra	yes	1998-WolfBranch-L.gabra	Shrub Seedling Establishment is Limited by Dispersal, Slow Growth, and Fire in Two Wet Pine Savannahs in Mississippi	Sarah E. Hinman	himansarah@gmail.com	2008	peer-reviewed journal article	1998-1999	United States of America	30°42'08.1"N	89°00'27.7"W	google map point for Wolf Branch, MS		natural	tree: non-fleshyfruit-bearing tree (uncertain isolation)			grassland	wet pine savannah	20	20	no		365	seed trap	seed density	Ilex glabra	Total seeds per trap	74.3213	7.46606	SD	37.9423	6.07077	fig 1	Nearctic	Temperate Grasslands, Savannas & Shrublands
74	74-1998-WolfBranch-L.vomitoria	yes	1998-WolfBranch-L.vomitoria	Shrub Seedling Establishment is Limited by Dispersal, Slow Growth, and Fire in Two Wet Pine Savannahs in Mississippi	Sarah E. Hinman	himansarah@gmail.com	2008	peer-reviewed journal article	1998-1999	United States of America	30°42'08.1"N	89°00'27.7"W	google map point for Wolf Branch, MS		natural	tree: non-fleshyfruit-bearing tree (uncertain isolation)			grassland	wet pine savannah	20	20	no		365	seed trap	seed density	Ilex vomitoria	Total seeds per trap	28.7445	2.64317	SD	13.2982	4.43273	fig 1	Nearctic	Temperate Grasslands, Savannas & Shrublands
74	74-1999-SandyCreek-L.gabra	yes	1999-SandyCreek-L.gabra	Shrub Seedling Establishment is Limited by Dispersal, Slow Growth, and Fire in Two Wet Pine Savannahs in Mississippi	Sarah E. Hinman	hinmansarah@gmail.com	2008	peer-reviewed journal article	1998-1999	United States of America	30°53'19.8"N	88°53'47.9"W	google map point for Sandy Creek, MS		natural	tree: non-fleshyfruit-bearing tree (uncertain isolation)			grassland	wet pine savannah	20	20	no		365	seed trap	seed density	Ilex glabra	Total seeds per trap	181.333	54.6667	SD	83.4799	43.2306	fig 1	Nearctic	Temperate Grasslands, Savannas & Shrublands
74	74-1999-SandyCreek-L.vomitoria	yes	1999-SandyCreek-L.vomitoria	Shrub Seedling Establishment is Limited by Dispersal, Slow Growth, and Fire in Two Wet Pine Savannahs in Mississippi	Sarah E. Hinman	hinmansarah@gmail.com	2008	peer-reviewed journal article	1998-1999	United States of America	30°53'19.8"N	88°53'47.9"W	google map point for Sandy Creek, MS		natural	tree: non-fleshyfruit-bearing tree (uncertain isolation)			grassland	wet pine savannah	20	20	no		365	seed trap	seed density	Ilex vomitoria	Total seeds per trap	52.9605	10.1974	SD	41.1907	10.2977	fig 1	Nearctic	Temperate Grasslands, Savannas & Shrublands
74	74-1999-WolfBranch-L.gabra	yes	1999-WolfBranch-L.gabra	Shrub Seedling Establishment is Limited by Dispersal, Slow Growth, and Fire in Two Wet Pine Savannahs in Mississippi	Sarah E. Hinman	himansarah@gmail.com	2008	peer-reviewed journal article	1998-1999	United States of America	30°42'08.1"N	89°00'27.7"W	google map point for Wolf Branch, MS		natural	tree: non-fleshyfruit-bearing tree (uncertain isolation)			grassland	wet pine savannah	20	20	no		365	seed trap	seed density	Ilex glabra	Total seeds per trap	88	13.6667	SD	67.082	11.9257	fig 1	Nearctic	Temperate Grasslands, Savannas & Shrublands
74	74-1999-WolfBranch-L.vomitoria	yes	1999-WolfBranch-L.vomitoria	Shrub Seedling Establishment is Limited by Dispersal, Slow Growth, and Fire in Two Wet Pine Savannahs in Mississippi	Sarah E. Hinman	himansarah@gmail.com	2008	peer-reviewed journal article	1998-1999	United States of America	30°42'08.1"N	89°00'27.7"W	google map point for Wolf Branch, MS		natural	tree: non-fleshyfruit-bearing tree (uncertain isolation)			grassland	wet pine savannah	20	20	no		365	seed trap	seed density	Ilex vomitoria	Total seeds per trap	66.1184	11.5132	SD	95.6213	10.2977	fig 1	Nearctic	Temperate Grasslands, Savannas & Shrublands
74	74-2003-SandyCreek-perch	yes	2003-SandyCreek-perch	Shrub Seedling Establishment is Limited by Dispersal, Slow Growth, and Fire in Two Wet Pine Savannahs in Mississippi	Sarah E. Hinman	hinmansarah@gmail.com	2008	peer-reviewed journal article	2003	United States of America	30°53'19.8"N	88°53'47.9"W	google map point for Sandy Creek, MS		artificial	artificial pole	1.5		shrubland	wet pine savannah	16	16	no		1460	seedling plot	seedling density	shrubs	seedlings per plot (300m2)	8.625	0.375	SE	0.831	0.221	data obtained from authors	Nearctic	Temperate Grasslands, Savannas & Shrublands
74	74-2001-SandyCreek-perch	yes	2001-SandyCreek-perch	Shrub Seedling Establishment is Limited by Dispersal, Slow Growth, and Fire in Two Wet Pine Savannahs in Mississippi	Sarah E. Hinman	hinmansarah@gmail.com	2008	peer-reviewed journal article	2001	United States of America	30°53'19.8"N	88°53'47.9"W	google map point for Sandy Creek, MS		artificial	artificial pole	1.5		shrubland	wet pine savannah	16	16	no		730	seedling plot	seedling density	shrubs	seedlings per plot (300m2)	8.5	0.063	SE	1.994	0.062	data obtained from authors	Nearctic	Temperate Grasslands, Savannas & Shrublands
74	74-2001-Wolf-perch	yes	2001-Wolf-perch	Shrub Seedling Establishment is Limited by Dispersal, Slow Growth, and Fire in Two Wet Pine Savannahs in Mississippi	Sarah E. Hinman	hinmansarah@gmail.com	2008	peer-reviewed journal article	2001	United States of America	30°42'08.1"N	89°00'27.7"W	google map point for Wolf Branch, MS		artificial	artificial pole	1.5		shrubland	wet pine savannah	16	16	no		730	seedling plot	seedling density	shrubs	seedlings per plot (475m2)	12.562	0.563	SE	1.262	0.341	data obtained from authors	Nearctic	Temperate Grasslands, Savannas & Shrublands
74	74-2003-Wolf-perch	yes	2003-Wolf-perch	Shrub Seedling Establishment is Limited by Dispersal, Slow Growth, and Fire in Two Wet Pine Savannahs in Mississippi	Sarah E. Hinman	hinmansarah@gmail.com	2008	peer-reviewed journal article	2003	United States of America	30°42'08.1"N	89°00'27.7"W	google map point for Wolf Branch, MS		artificial	artificial pole	1.5		shrubland	wet pine savannah	16	16	no		1460	seedling plot	seedling density	shrubs	seedlings per plot (475m2)	6	0.312	SE	1.176	0.151	data obtained from authors	Nearctic	Temperate Grasslands, Savannas & Shrublands
76	76-Madrid1997	yes	Madrid1997	Spatial dynamics of Ilex aquifolium populations seed dispersal and seed bank: Understanding the first steps of regeneration	Arrieta, Sagrario	msagrario.arrieta@amb.cie.uem.es	2005	peer-reviewed journal article	1997	Spain	41°10'N	3°30'W	Paper	1400	natural	shrub / shrub-like		Fabaceae	grassland	Others: Holly forest	20	20	no		365	seed plot	seed density	holly seeds that are bird-dispersed only; based on bare seed appearance; only complete seeds	seeds / m2	0.8	0.6	SD	1.6	1.5	in text	Palearctic	Mediterranean Forests, Woodlands & Scrub
76	76-Soria1996	yes	Soria1996	Spatial dynamics of Ilex aquifolium populations seed dispersal and seed bank: Understanding the first steps of regeneration	Arrieta, Sagrario	msagrario.arrieta@amb.cie.uem.es	2005	peer-reviewed journal article	1996	Spain	41°57'N	2°20'W	Paper	1450	natural	shrub / shrub-like		Rosaceae	grassland	Others: Holly forest	20	20	no		730	seed plot	seed density	holly seeds that are bird-dispersed only; based on bare seed appearance; only complete seeds	seeds/m2	4.8	1.4	SD	5.9	2.4	in text	Palearctic	Mediterranean Forests, Woodlands & Scrub
76	76-Soria1997	yes	Soria1997	Spatial dynamics of Ilex aquifolium populations seed dispersal and seed bank: Understanding the first steps of regeneration	Arrieta, Sagrario	msagrario.arrieta@amb.cie.uem.es	2005	peer-reviewed journal article	1997	Spain	41°57'N	2°20'W	Paper	1450	natural	shrub / shrub-like		Rosaceae	grassland	Others: Holly forest	20	20	no		730	seed plot	seed density	holly seeds that are bird-dispersed only; based on bare seed appearance; only complete seeds	seeds/m2	2.8	1.2	SD	4.1	2.9	in text	Palearctic	Mediterranean Forests, Woodlands & Scrub
78	78-combinedsites	yes	combinedsites	The role of birds in the regeneration of forest in northern Thailand	Gale, George; Pierce, Andrew,		2000	conference proceeding	1999-2000	Thailand	18°52'N	94°51'E	Paper	1207 - 1310	artificial	artificial pole	2.25		shrubland	semi-evergreen rainforest (tropical)	8	8	yes	480, 148, 24, 58, 214, 442, 126m	1185.6	seed trap	seed density	bird-dispersed seeds	total number of seeds	3255.74	591.413	SD	2357.15	958.563	data obtained from authors	Indomalayan	Tropical & Subtropical Moist Broadleaf Forests
79	79-MO-north	yes	MO-north	The importance of piled wood debris on the distribution of bird-dispersed plants in burned and logged Mediterranean pine forests	Rost, Josep	joseprost@gmail.com	2012	peer-reviewed journal article	2009	Spain	42°3'34"N	3°7'22"E	Paper; Montgrı´		artificial	artificial other perch (wire, fence, etc.)	0.5		open_cleared_land	coniferous forest	50	50	no		1825	seedling plot	seedling richness	fleshy fruited species	no. of fleshy-fruited plant species	2.53554	2.50592	SD	1.2986	1.42427	fig2	Palearctic	Mediterranean Forests, Woodlands & Scrub
79	79-MO-south	yes	MO-south	The importance of piled wood debris on the distribution of bird-dispersed plants in burned and logged Mediterranean pine forests	Rost, Josep	joseprost@gmail.com	2012	peer-reviewed journal article	2009	Spain	42°3'34"N	3°7'22"E	Paper; Montgrı´		artificial	artificial other perch (wire, fence, etc.)	0.5		open_cleared_land	coniferous forest	50	50	no		1825	seedling plot	seedling richness	fleshy fruited species	no. of fleshy-fruited plant species	1.63507	0.953791	SD	0.837804	0.879694	fig2	Palearctic	Mediterranean Forests, Woodlands & Scrub
79	79-SL&CA	yes	SL&CA	The importance of piled wood debris on the distribution of bird-dispersed plants in burned and logged Mediterranean pine forests	Rost, Josep	joseprost@gmail.com	2012	peer-reviewed journal article	2009	Spain	41°47'45.0"N	1°52'35"E	paper; midpoint of Sant Llorenc (SL; 41°40'55"N; 02°1'53"E) & Cardona (CA; 41°54'31"N, 1°43'17"E)		artificial	artificial other perch (wire, fence, etc.)	0.5		open_cleared_land	coniferous forest	100	100	no		1825	seedling plot	seedling richness	fleshy fruited species	no. of fleshy-fruited plant species	1.66469	0.936019	SD	1.30332	0.888626	fig2	Palearctic	Mediterranean Forests, Woodlands & Scrub
81	81-Age25	yes	Age25	The role of the perch effect on the nucleation process in Mediterranean semi-arid oldfields.	Pausas, Juli	pausas@gmail.com	2006	peer-reviewed journal article	1999-2000	Spain	38°28'N	0°37'W	Paper	10-840	natural	tree: non-fleshyfruit-bearing isolated tree		carob trees (Ceratonia siliqua)	shrubland	not forest	20	20	no		9125	seedling plot	seedling density	fleshy-fruited woody species	sqroot (individuals / m2)	0.688619	0.186541	SD	0.426282	0.089567	fig 1	Palearctic	Mediterranean Forests, Woodlands & Scrub
81	81-Age50	yes	Age50	The role of the perch effect on the nucleation process in Mediterranean semi-arid oldfields.	Pausas, Juli	pausas@gmail.com	2006	peer-reviewed journal article	1999-2000	Spain	38°28'N	0°37'W	Paper	10-840	natural	tree: non-fleshyfruit-bearing isolated tree		carob trees (Ceratonia siliqua)	shrubland	not forest	20	20	no		18250	seedling plot	seedling density	fleshy-fruited woody species	sqroot (individuals / m2)	1.3101	0.212436	SD	0.303289	0.076762	fig 1	Palearctic	Mediterranean Forests, Woodlands & Scrub
82	82-seedden-allwoody	no	seedden-allwoody	The role of the shrub Cordia multispicata Cham. as a 'succession facilitator' in an abandoned pasture, Paragominas, Amazônia	Viera, Ima Celia Guimaraes		1994	peer-reviewed journal article	1990	Brazil	2°55'S	47°35'W	Paper		natural	shrub / shrub-like	2.17 ± 0.37	Cordia multispicata	grassland	lowland evergreen rainforest	3	3	no		608	seed trap	seed density	woody tree species	seeds/m2	154	9	SD/SE	6	1.5	in text	Neotropic	Tropical & Subtropical Moist Broadleaf Forests
82	82-seedlingrich-tree	no	seedlingrich-tree	The role of the shrub Cordia multispicata Cham. as a 'succession facilitator' in an abandoned pasture, Paragominas, Amazônia	Viera, Ima Celia Guimaraes		1994	peer-reviewed journal article	1990	Brazil	2°55'S	47°35'W	Paper		natural	shrub / shrub-like	2.17 ± 0.37	Cordia multispicata	grassland	lowland evergreen rainforest	3	3	no			seedling plot	seedling richness	woody tree species	species/100m2	7.03182	fig2	SD/SE	0.986364	fig2	fig2	Neotropic	Tropical & Subtropical Moist Broadleaf Forests
82	82-seedlingrich-shrub	no	seedlingrich-shrub	The role of the shrub Cordia multispicata Cham. as a 'succession facilitator' in an abandoned pasture, Paragominas, Amazônia	Viera, Ima Celia Guimaraes		1994	peer-reviewed journal article	1990	Brazil	2°55'S	47°35'W	Paper		natural	shrub / shrub-like	2.17 ± 0.37	Cordia multispicata	grassland	lowland evergreen rainforest	3	3	no			seedling plot	seedling richness	shrub species	species/100m2	3.96136	fig2	SD/SE	0.509091	fig2	fig2	Neotropic	Tropical & Subtropical Moist Broadleaf Forests
82	82-seedlingden-tree	no	seedlingden-tree	The role of the shrub Cordia multispicata Cham. as a 'succession facilitator' in an abandoned pasture, Paragominas, Amazônia	Viera, Ima Celia Guimaraes		1994	peer-reviewed journal article	1990	Brazil	2°55'S	47°35'W	Paper		natural	shrub / shrub-like	2.17 ± 0.37	Cordia multispicata	grassland	managed/disturbed woodland	3	3	no			seedling plot	seedling density	woody tree species	individuals/m2	0.317325	fig2	SD/SE	0.0533075	fig2	fig2	Neotropic	Tropical & Subtropical Moist Broadleaf Forests
82	82-seedlingden-shrub	no	seedlingden-shrub	The role of the shrub Cordia multispicata Cham. as a 'succession facilitator' in an abandoned pasture, Paragominas, Amazônia	Viera, Ima Celia Guimaraes		1994	peer-reviewed journal article	1990	Brazil	2°55'S	47°35'W	Paper		natural	shrub / shrub-like	2.17 ± 0.37	Cordia multispicata	grassland	managed/disturbed woodland	3	3	no			seedling plot	seedling density	shrub species	individuals/m2	0.0992819	fig2	SD/SE	0.0438677	fig2	fig2	Neotropic	Tropical & Subtropical Moist Broadleaf Forests
84	84-seedtot-hori	no	seedtot-hori	The structural complexity of old field vegetation and the recruitment of bird-dispersed plant species	McDonnell, Mark J.	markmc@unimelb.edu.au	1983	peer-reviewed journal article	1977-1978	United States of America	40°29'56.4"N	74°34'03.5"W	google map point for William L. Hutcheson Memorial forest, New Jersey		artificial	artificial pole	2		herbaceous_open	dry deciduous forest	6	6	yes	120-160m	199	seed trap	seed density	Rosa multiflora;Juniperus virginiana;Lonicerajaponica;Phytolacca americana;unknown	seed total	167	60		NA	NA	in text	Nearctic	Temperate Broadleaf & Mixed Forests
84	84-seedtot-pyr	no	seedtot-pyr	The structural complexity of old field vegetation and the recruitment of bird-dispersed plant species	McDonnell, Mark J.	markmc@unimelb.edu.au	1983	peer-reviewed journal article	1977-1978	United States of America	40°29'56.4"N	74°34'03.5"W	google map point for William L. Hutcheson Memorial forest, New Jersey		artificial	artificial pole	2		herbaceous_open	dry deciduous forest	6	6	yes	120-160m	199	seed trap	seed density	Rosa multiflora;Juniperus virginiana;Lonicerajaponica;Phytolacca americana;unknown	seed total	161	60		NA	NA	in text	Nearctic	Temperate Broadleaf & Mixed Forests
84	84-seedtot-vert	no	seedtot-vert	The structural complexity of old field vegetation and the recruitment of bird-dispersed plant species	McDonnell, Mark J.	markmc@unimelb.edu.au	1983	peer-reviewed journal article	1977-1978	United States of America	40°29'56.4"N	74°34'03.5"W	google map point for William L. Hutcheson Memorial forest, New Jersey		artificial	artificial pole	2		herbaceous_open	dry deciduous forest	6	6	yes	120-160m	199	seed trap	seed density	Rosa multiflora;Juniperus virginiana;Lonicerajaponica;Phytolacca americana;unknown	seed total	69	60		NA	NA	in text	Nearctic	Temperate Broadleaf & Mixed Forests
84	84-seedtot-arched	no	seedtot-arched	The structural complexity of old field vegetation and the recruitment of bird-dispersed plant species	McDonnell, Mark J.	markmc@unimelb.edu.au	1983	peer-reviewed journal article	1977-1978	United States of America	40°29'56.4"N	74°34'03.5"W	google map point for William L. Hutcheson Memorial forest, New Jersey		artificial	artificial pole	2		herbaceous_open	dry deciduous forest	6	6	yes	120-160m	199	seed trap	seed density	Rosa multiflora;Juniperus virginiana;Lonicerajaponica;Phytolacca americana;unknown	seed total	88	60		NA	NA	in text	Nearctic	Temperate Broadleaf & Mixed Forests
84	84-seedtot-plant	no	seedtot-plant	The structural complexity of old field vegetation and the recruitment of bird-dispersed plant species	McDonnell, Mark J.	markmc@unimelb.edu.au	1983	peer-reviewed journal article	1977-1978	United States of America	40°29'56.4"N	74°34'03.5"W	google map point for William L. Hutcheson Memorial forest, New Jersey		semi-natural	semi-natural pole	2	Acer rubus	herbaceous_open	dry deciduous forest	6	6	yes	120-160m	199	seed trap	seed density	Rosa multiflora;Juniperus virginiana;Lonicerajaponica;Phytolacca americana;unknown	seed total	506	60		NA	NA	in text	Nearctic	Temperate Broadleaf & Mixed Forests
85	85-	yes	85-seeden	Tiptoeing between restoration and invasion: Seed rain into natural gaps within a highly invaded relic forest in the azores	Parejo, S H	shparejo@gmail.com	2014	peer-reviewed journal article	2006-2007	Portugal	37°47'N	25°13'W	Paper	550-760	semi-natural	semi-natural pole	3	unspecified	tree_plantation	lowland evergreen rainforest	24	24	yes	100, 300m	365	seed trap	seed density	bird dispersed seeds found in bird dropping	seeds /m2 /year	24.1	3.3	SE	3.8	2.6	in text	Palearctic	Temperate Broadleaf & Mixed Forests
86	86-Olea	yes	Estellencs-Olea	Transition probabilities from pollination to establishment in a rare dioecious shrub species (Rhamnus ludovici-salvatoris) in two habitats	Traveset, A	dbajgl4@uib.es	2003	peer-reviewed journal article	1999	Spain	39°38'51.9"N	2°26'59.9"E	Paper coord is on the sea (39°39'N, 2°27'E); changed to inland	140	natural	tree: fleshyfruit-bearing tree (uncertain isolation)		Olea	shrubland	oak forest	10	10	no		45	seed trap	seed density	total number of Rhamnus endocarps (each endocarp corresponding to a single seed)	seed total	0.7	0.2	SD	0.67	0.42	data obtained from authors	Palearctic	Mediterranean Forests, Woodlands & Scrub
86	86-Prunus	yes	Estellencs-Prunus	Transition probabilities from pollination to establishment in a rare dioecious shrub species (Rhamnus ludovici-salvatoris) in two habitats	Traveset, A	dbajgl4@uib.es	2003	peer-reviewed journal article	1999	Spain	39°38'51.9"N	2°26'59.9"E	Paper coord is on the sea (39°39'N, 2°27'E); changed to inland	140	natural	tree: fleshyfruit-bearing tree (uncertain isolation)		Prunus	shrubland	oak forest	10	10	no		45	seed trap	seed density	total number of Rhamnus endocarps (each endocarp corresponding to a single seed)	seed total	0.3	0.2	SD	0.67	0.42	data obtained from authors	Palearctic	Mediterranean Forests, Woodlands & Scrub
87	87-Falealupo-1993	yes	Falealupo-1993	Tropical forest reorganization after cyclone and fire disturbance in Samoa: Remnant trees as biological legacies	Elmqvist, T		2002	peer-reviewed journal article	1998	Samoa	13°30'30.9"S	172°44'57.3"W	google map point of Falealupo Rain Forest Preserve		natural	tree: fleshyfruit-bearing isolated tree		G. floribunda, except for one large strangler fig (Ficus sp.) and one P. torricellensis	herbaceous_open	lowland evergreen rainforest	7	7	no		26	seed trap	seed richness	vertebrate-dispersed seeds	no. of species/trap / day	0.168204	0.0589806	SD	0.156048	0.055869	fig5	Oceania	Tropical & Subtropical Moist Broadleaf Forests
87	87-Falealupo-1993-seeden	yes	Falealupo-1993-seeden	Tropical forest reorganization after cyclone and fire disturbance in Samoa: Remnant trees as biological legacies	Elmqvist, T		2002	peer-reviewed journal article	1998	Samoa	13°30'30.9"S	172°44'57.3"W	google map point of Falealupo Rain Forest Preserve		natural	tree: fleshyfruit-bearing isolated tree		G. floribunda, except for one large strangler fig (Ficus sp.) and one P. torricellensis	herbaceous_open	lowland evergreen rainforest	7	7	no		26	seed trap	seed density	vertebrate-dispersed seeds	no. of seeds/trap / day	1.12727	0.0945455	SD	0.94285	0.0577255	fig4	Oceania	Tropical & Subtropical Moist Broadleaf Forests
87	87-Falealupo-1998	yes	Falealupo-1998	Tropical forest reorganization after cyclone and fire disturbance in Samoa: Remnant trees as biological legacies	Elmqvist, T		2002	peer-reviewed journal article	1998	Samoa	13°30'30.9"S	172°44'57.3"W	google map point of Falealupo Rain Forest Preserve		natural	tree: fleshyfruit-bearing isolated tree		G. floribunda, except for one large strangler fig (Ficus sp.) and one P. torricellensis	herbaceous_open	lowland evergreen rainforest	6	6	no		13	seed trap	seed richness	vertebrate-dispersed seeds	no. of species/trap / day	0.219175	0.088835	SD	0.197981	0.0766952	fig5	Oceania	Tropical & Subtropical Moist Broadleaf Forests
87	87-Falealupo-1998-seeden	yes	Falealupo-1998-seeden	Tropical forest reorganization after cyclone and fire disturbance in Samoa: Remnant trees as biological legacies	Elmqvist, T		2002	peer-reviewed journal article	1998	Samoa	13°30'30.9"S	172°44'57.3"W	google map point of Falealupo Rain Forest Preserve		natural	tree: fleshyfruit-bearing isolated tree		G. floribunda, except for one large strangler fig (Ficus sp.) and one P. torricellensis	herbaceous_open	lowland evergreen rainforest	6	6	no		13	seed trap	seed density	vertebrate-dispersed seeds	no. of seeds/trap / day	2.02909	0.16	SD	1.4786	0.106887	fig4	Oceania	Tropical & Subtropical Moist Broadleaf Forests
87	87-Tafua-burned	yes	Tafua-burned	Tropical forest reorganization after cyclone and fire disturbance in Samoa: Remnant trees as biological legacies	Elmqvist, T		2002	peer-reviewed journal article	1997	Samoa	13°30'30.9"S	172°44'57.3"W	google map point of Falealupo Rain Forest Preserve		natural	tree: fleshyfruit-bearing isolated tree	29.2	Terminalia catappa, Garuga floribunda, and Pometia pinnata	herbaceous_open	lowland evergreen rainforest	10	10	no		2585.4	seedling plot	seedling richness	plants < 1cm dbh	species / m2	0.539523	0.380371	SD	0.12582	0.156017	fig2	Oceania	Tropical & Subtropical Moist Broadleaf Forests
87	87-Tafua-burned-seedlingden	yes	Tafua-burned-seedlingden	Tropical forest reorganization after cyclone and fire disturbance in Samoa: Remnant trees as biological legacies	Elmqvist, T		2002	peer-reviewed journal article	1997	Samoa	13°30'30.9"S	172°44'57.3"W	google map point of Falealupo Rain Forest Preserve		natural	tree: fleshyfruit-bearing isolated tree	29.2	Terminalia catappa, Garuga floribunda, and Pometia pinnata	herbaceous_open	lowland evergreen rainforest	10	10	no		2585.4	seedling plot	seedling density	plants < 1cm dbh	plants / m2	1.41053	0.680702	SD	0.643551	0.288488	fig1	Oceania	Tropical & Subtropical Moist Broadleaf Forests
87	87-Tafua-crater	yes	Tafua-crater	Tropical forest reorganization after cyclone and fire disturbance in Samoa: Remnant trees as biological legacies	Elmqvist, T		2002	peer-reviewed journal article	1997	Samoa	13°30'30.9"S	172°44'57.3"W	google map point of Falealupo Rain Forest Preserve		natural	tree: fleshyfruit-bearing isolated tree	29.2	P. pinnata, G. floribunda, Dysoxylum maota, T. catappa, and Syzygium inophyllides.	herbaceous_open	lowland evergreen rainforest	10	10	no			seedling plot	seedling richness	plants < 1cm dbh	species / m2	0.717772	0.779841	SD	0.291903	0.156017	fig2	Oceania	Tropical & Subtropical Moist Broadleaf Forests
87	87-Tafua-crater--seedlingden	yes	Tafua-crater-seedlingden	Tropical forest reorganization after cyclone and fire disturbance in Samoa: Remnant trees as biological legacies	Elmqvist, T		2002	peer-reviewed journal article	1997	Samoa	13°30'30.9"S	172°44'57.3"W	google map point of Falealupo Rain Forest Preserve		natural	tree: fleshyfruit-bearing isolated tree	29.2	P. pinnata, G. floribunda, Dysoxylum maota, T. catappa, and Syzygium inophyllides.	herbaceous_open	lowland evergreen rainforest	10	10	no			seedling plot	seedling density	plants < 1cm dbh	plants / m2	2.77895	2.67368	SD	1.90846	1.48683	fig1	Oceania	Tropical & Subtropical Moist Broadleaf Forests
88	88-seeden-Bursera	yes	seeden-Bursera	Tropical forest restoration: Tree islands as recruitment foci in degraded lands of Honduras	Zahawi & Augspurger (2006)	zahawi@ots.ac.cr	2006	peer-reviewed journal article	2000-2002	Honduras	15°30'00.0"N	87°00'00.0"W	Paper	100-400	natural	tree island	2	Bursera	grassland	lowland evergreen rainforest	132	204	yes	20, 50 m	761	seed trap	seed density	zoochorous tree species	Log-normalized number of tree seeds/trap	0.244643	0.1375	SD	0.446429	0.358929	fig6a	Neotropic	Tropical & Subtropical Moist Broadleaf Forests
88	88-seeden-Gliricidia	yes	seeden-Gliricidia	Tropical forest restoration: Tree islands as recruitment foci in degraded lands of Honduras	Zahawi & Augspurger (2006)	zahawi@ots.ac.cr	2006	peer-reviewed journal article	2000-2002	Honduras	15°30'00.0"N	87°00'00.0"W	Paper	100-400	natural	tree island	2	Gliricidia	grassland	lowland evergreen rainforest	132	204	yes	20, 50 m	761	seed trap	seed density	zoochorous tree species	Log-normalized number of tree seeds/trap	0.275	0.1375	SD	0.496429	0.358929	fig6a	Neotropic	Tropical & Subtropical Moist Broadleaf Forests
88	88-seedlingden-Bursera	yes	seedlingden-Bursera	Tropical forest restoration: Tree islands as recruitment foci in degraded lands of Honduras	Zahawi & Augspurger (2006)	zahawi@ots.ac.cr	2006	peer-reviewed journal article	2000-2002	Honduras	15°30'00.0"N	87°00'00.0"W	Paper	100-400	natural	tree island	2	Bursera	grassland	lowland evergreen rainforest	10	10	yes	20, 50 m	761	seedling plot	seedling density	tree species	seedling/m2 per block	0.182822	0.104294	SD	0.24908	0.077301	fig9b	Neotropic	Tropical & Subtropical Moist Broadleaf Forests
88	88-seedlingden-Gliricidia	yes	seedlingden-Gliricidia	Tropical forest restoration: Tree islands as recruitment foci in degraded lands of Honduras	Zahawi & Augspurger (2006)	zahawi@ots.ac.cr	2006	peer-reviewed journal article	2000-2002	Honduras	15°30'00.0"N	87°00'00.0"W	Paper	100-400	natural	tree island	2	Gliricidia	grassland	lowland evergreen rainforest	10	10	yes	20, 50 m	761	seedling plot	seedling density	tree species	seedling/m2 per block	0.202454	0.104294	SD	0.179141	0.077301	fig9b	Neotropic	Tropical & Subtropical Moist Broadleaf Forests
88	88-seedlingrich-Bursera	yes	seedlingrich-Bursera	Tropical forest restoration: Tree islands as recruitment foci in degraded lands of Honduras	Zahawi & Augspurger (2006)	zahawi@ots.ac.cr	2006	peer-reviewed journal article	2000-2002	Honduras	15°30'00.0"N	87°00'00.0"W	Paper	100-400	natural	tree island	2	Bursera	grassland	lowland evergreen rainforest	10	10	yes	20, 50 m	761	seedling plot	seedling richness	tree species	Seedling species richness/block	3.89357	2.78313	SD	2.23494	1.251	fig9a	Neotropic	Tropical & Subtropical Moist Broadleaf Forests
88	88-seedlingrich-Gliricidia	yes	seedlingrich-Gliricidia	Tropical forest restoration: Tree islands as recruitment foci in degraded lands of Honduras	Zahawi & Augspurger (2006)	zahawi@ots.ac.cr	2006	peer-reviewed journal article	2000-2002	Honduras	15°30'00.0"N	87°00'00.0"W	Paper	100-400	natural	tree island	2	Gliricidia	grassland	lowland evergreen rainforest	10	10	yes	20, 50 m	761	seedling plot	seedling richness	tree species	Seedling species richness/block	5.2992	2.78313	SD	1.5743	1.251	fig9a	Neotropic	Tropical & Subtropical Moist Broadleaf Forests
88	88-seedrich-Bursera	yes	seedrich-Bursera	Tropical forest restoration: Tree islands as recruitment foci in degraded lands of Honduras	Zahawi & Augspurger (2006)	zahawi@ots.ac.cr	2006	peer-reviewed journal article	2000-2002	Honduras	15°30'00.0"N	87°00'00.0"W	Paper	100-400	natural	tree island	2	Bursera	grassland	lowland evergreen rainforest	132	204	yes	20, 50 m	761	seed trap	seed richness	zoochorous tree species	mean species richness/trap	0.370968	0.217742	SD	0.620968	0.5	fig6b	Neotropic	Tropical & Subtropical Moist Broadleaf Forests
88	88-seedrich-Gliricidia	yes	seedrich-Gliricidia	Tropical forest restoration: Tree islands as recruitment foci in degraded lands of Honduras	Zahawi & Augspurger (2006)	zahawi@ots.ac.cr	2006	peer-reviewed journal article	2000-2002	Honduras	15°30'00.0"N	87°00'00.0"W	Paper	100-400	natural	tree island	2	Gliricidia	grassland	lowland evergreen rainforest	132	204	yes	20, 50 m	761	seed trap	seed richness	zoochorous tree species	mean species richness/trap	0.439516	0.217742	SD	0.673387	0.5	fig6b	Neotropic	Tropical & Subtropical Moist Broadleaf Forests
89	89-	yes	89-seedden	Tropical Montane Forest Restoration in Costa Rica: Overcoming Barriers to Dispersal and Establishment	Holl, K.	kholl@cats.ucsc.edu	2000	peer-reviewed journal article	1995-1996	Costa Rica	8°57'N	82°50'W	Paper	1500	natural	tree: non-fleshyfruit-bearing isolated tree		Inga spp.	shrubland	montane forest	6	6	no	~25 m; ~250 m	365	seed trap	seed density	animal-dispersed only	seeds /m2 / y	956.7	3.1	SE	461.7	1.1	Table5	Neotropic	Tropical & Subtropical Moist Broadleaf Forests
91	91-seedtotal-SAP	no	seedtotal-SAP	Use of perches and seed dispersal by birds in an abandoned pasture in the Porto Ferreira state park, southeastern Brazil	Athiêa, S	samira_esalq@yahoo.com.br	2016	peer-reviewed journal article	2012-2013	Brazil	21°49'S	47°25'W	Paper		artificial	artificial pole	3, 7		shrubland	semi-evergreen rainforest	10	10	no	230	365	seed trap	seed density	bird-disperseed seeds	seed total	1642	74		NA	NA	in text	Neotropic	Tropical & Subtropical Moist Broadleaf Forests
91	91-seedtotal-EAP	no	seedtotal-EAP	Use of perches and seed dispersal by birds in an abandoned pasture in the Porto Ferreira state park, southeastern Brazil	Athiêa, S	samira_esalq@yahoo.com.br	2016	peer-reviewed journal article	2012-2013	Brazil	21°49'S	47°25'W	Paper		artificial	artificial pole	3, 7		shrubland	semi-evergreen rainforest	10	10	no	230	365	seed trap	seed density	bird-disperseed seeds	seed total	5816	74		NA	NA	in text	Neotropic	Tropical & Subtropical Moist Broadleaf Forests
91	91-seedtotal-NP	no	seedtotal-NP	Use of perches and seed dispersal by birds in an abandoned pasture in the Porto Ferreira state park, southeastern Brazil	Athiêa, S	samira_esalq@yahoo.com.br	2016	peer-reviewed journal article	2012-2013	Brazil	21°49'S	47°25'W	Paper		natural	tree: uncertain isolation&fruit			shrubland	semi-evergreen rainforest	10	10	no	230	365	seed trap	seed density	bird-disperseed seeds	seed total	16379	74		NA	NA	in text	Neotropic	Tropical & Subtropical Moist Broadleaf Forests
95	95-brush&perch	yes	brush&perch	Brushwood and artifcial perch did not facilitate forest regeneration in Urochloa spp. Grassland	Fragoso, Rosimeri de Oliveira	meri_ol@yahoo.com.br	2020	peer-reviewed journal article	2014-2016	Brazil	25°26'56″S	48°52'18″W	Paper		artificial	artificial other perch (wire, fence, etc.)	4		grassland	Atlantic forest	4	4	no		729.6	seedling plot	seedling density	zoochoric woody species	seedling/m2	0	0	SE	0	0	in text	Neotropic	Tropical & Subtropical Moist Broadleaf Forests
95	95-brushwood	yes	brushwood	Brushwood and artifcial perch did not facilitate forest regeneration in Urochloa spp. Grassland	Fragoso, Rosimeri de Oliveira	meri_ol@yahoo.com.br	2020	peer-reviewed journal article	2014-2016	Brazil	25°26'56″S	48°52'18″W	Paper		artificial	artificial other perch (wire, fence, etc.)	0.5		grassland	Atlantic forest	4	4	no		729.6	seedling plot	seedling density	zoochoric woody species	seedling/m2	0	0	SE	0	0	in text	Neotropic	Tropical & Subtropical Moist Broadleaf Forests
97	97-nurse	yes	nurse	Role of nurse plants in Araucaria Forest expansion over grassland in south Brazil	DUARTE, LEANDRO DA S.	lsduarte@ecologia.ufrgs.br)	2006	peer-reviewed journal article	2003	Brazil	29°28'S	50°13'W	Paper	900	natural	tree: isolated tree (undefined)	1.97 -3.88	wind-dispersed B. uncinella, Pinus elliotti; vertebrate-dispersed woody species Myrceugenia euosma, A. angustifolia.	grassland	open mixed woodland	96	96	no			seedling plot	seedling density	forest woody species	mean seedling number	1.67192	0.126183	SD	7.7271	0.927252	fig2	Neotropic	Tropical & Subtropical Moist Broadleaf Forests
98	98-2006forest-island	yes	2006forest-island	Context-dependent recruitment of Guettarda viburnoides in a Neotropical forest-savanna mosaic	Loayza, Andrea P.	aloayza@userena.cl	2011	peer-reviewed journal article	2006	Bolivia	14°40'00.0"S	66°15'00.0"W	Paper; midpoint	200	natural	tree island	15-25	dominant: Attalea phalerata palms; other common: Ceiba, Ficus, Guarea, Rheedia, Celtis, Salacia, Trichilia, Virola sebifera, Sterculia apetala, Vitex cymosa, Copernicia alba, Guazuma ulmifolia	grassland	not forest	35	15	no		120	seed trap	seed density	G. viburnoides	seeds/m2	0.252525	0	SD	0.586816	0	fig1	Neotropic	Tropical & Subtropical Moist Broadleaf Forests
98	98-2006woody-GV	yes	2006woody-GV	Context-dependent recruitment of Guettarda viburnoides in a Neotropical forest-savanna mosaic	Loayza, Andrea P.	aloayza@userena.cl	2011	peer-reviewed journal article	2006	Bolivia	14°40'00.0"S	66°15'00.0"W	Paper; midpoint	200	natural	tree island	8	3 to ~40 species, composed primarily of animal-dispersed genera such as Guettarda, Virola, Piper, Psidium, Clidemia, Miconia, Nectandra, Solanum, Ficus, Cecropia, Pourouma, and several species of palms	grassland	not forest	35	25	no		120	seed trap	seed density	G. viburnoides	seeds/m2	35.8	0	SD	45	0	fig1	Neotropic	Tropical & Subtropical Moist Broadleaf Forests
98	98-2006woody-NGV	yes	2006woody-NGV	Context-dependent recruitment of Guettarda viburnoides in a Neotropical forest-savanna mosaic	Loayza, Andrea P.	aloayza@userena.cl	2011	peer-reviewed journal article	2006	Bolivia	14°40'00.0"S	66°15'00.0"W	Paper; midpoint	200	natural	tree island	8	3 to ~40 species, composed primarily of animal-dispersed genera such as Guettarda, Virola, Piper, Psidium, Clidemia, Miconia, Nectandra, Solanum, Ficus, Cecropia, Pourouma, and several species of palms	grassland	not forest	35	25	no		120	seed trap	seed density	G. viburnoides	seeds/m2	2.22222	0	SD	3.53535	0	fig1	Neotropic	Tropical & Subtropical Moist Broadleaf Forests
98	98-2008forest-island	yes	2008forest-island	Context-dependent recruitment of Guettarda viburnoides in a Neotropical forest-savanna mosaic	Loayza, Andrea P.	aloayza@userena.cl	2011	peer-reviewed journal article	2008	Bolivia	14°40'00.0"S	66°15'00.0"W	Paper; midpoint	200	natural	tree island	15-25	dominant: Attalea phalerata palms; other common: Ceiba, Ficus, Guarea, Rheedia, Celtis, Salacia, Trichilia, Virola sebifera, Sterculia apetala, Vitex cymosa, Copernicia alba, Guazuma ulmifolia	grassland	not forest	35	15	no		120	seed trap	seed density	G. viburnoides	seeds/m2	2.32323	0	SD	1.56484	0	fig1	Neotropic	Tropical & Subtropical Moist Broadleaf Forests
98	98-2008woody-GV	yes	2008woody-GV	Context-dependent recruitment of Guettarda viburnoides in a Neotropical forest-savanna mosaic	Loayza, Andrea P.	aloayza@userena.cl	2011	peer-reviewed journal article	2008	Bolivia	14°40'00.0"S	66°15'00.0"W	Paper; midpoint	200	natural	tree island	8	3 to ~40 species, composed primarily of animal-dispersed genera such as Guettarda, Virola, Piper, Psidium, Clidemia, Miconia, Nectandra, Solanum, Ficus, Cecropia, Pourouma, and several species of palms	grassland	not forest	35	25	no		120	seed trap	seed density	G. viburnoides	seeds/m2	144.4	0	SD	15	0	fig1	Neotropic	Tropical & Subtropical Moist Broadleaf Forests
98	98-2008woody-NGV	yes	2008woody-NGV	Context-dependent recruitment of Guettarda viburnoides in a Neotropical forest-savanna mosaic	Loayza, Andrea P.	aloayza@userena.cl	2011	peer-reviewed journal article	2008	Bolivia	14°40'00.0"S	66°15'00.0"W	Paper; midpoint	200	natural	tree island	8	3 to ~40 species, composed primarily of animal-dispersed genera such as Guettarda, Virola, Piper, Psidium, Clidemia, Miconia, Nectandra, Solanum, Ficus, Cecropia, Pourouma, and several species of palms	grassland	not forest	35	25	no		120	seed trap	seed density	G. viburnoides	seeds/m2	3.9899	0	SD	2.52525	0	fig1	Neotropic	Tropical & Subtropical Moist Broadleaf Forests
99	99-	yes	99_seedlingden	Natural establishment of indigenous trees under planted nuclei: A study from a clear-felled pine plantation in an afrotropical rain forest	Piiroinen, T.	tiina.piiroinen@uef.ﬁ	2015	peer-reviewed journal article	2012	Uganda	0°26'16.2"N	30°23'37.3"E	google map point of Makerere University Biological Field Station	1110-1590	natural	tree island		N. macrocalyx	open_cleared_land	plantation forest	17	17	no	436 m2 ± 279.4 (ranged from 113 to 1115 m2).	2190	seedling plot	seedling density	Only recruits < 3 m tall; mix of diff dispersal; mainly wind dominated, also other animal like monkeys	individuals / hectare	1088.12	511.25	SD	390.744	520.591	fig3	Afrotropic	Tropical & Subtropical Moist Broadleaf Forests
100	100-sapling	yes	sapling	Limitations of animal seed dispersal for enhancing forest succession on degraded lands	Duncan, R S		2002	book/book chapter	NA	Uganda	0°26'30.2"N	30°22'00.1"E	google map point for Kibale National Park		natural	tree: isolated tree (undefined)			shrubland	lowland evergreen rainforest (tropical)	20	20	no		730	seedling plot	seedling density	animal-dispersed sapling (>1 m)	stems per plot	4.07143	2.71429	SD	2.63537	1.67705	fig29.1	Afrotropic	Tropical & Subtropical Moist Broadleaf Forests
100	100-seedling	yes	seedling	Limitations of animal seed dispersal for enhancing forest succession on degraded lands	Duncan, R S		2002	book/book chapter	NA	Uganda	0°26'30.2"N	30°22'00.1"E	google map point for Kibale National Park		natural	tree: isolated tree (undefined)			shrubland	lowland evergreen rainforest (tropical)	20	20	no		730	seedling plot	seedling density	animal-dispersed species seedling (<0.25m)	stems per plot	3.89286	1.14286	SD	4.79157	1.11803	fig29.1	Afrotropic	Tropical & Subtropical Moist Broadleaf Forests
101	101-Matasgordas2019	yes	Matasgordas2019	Unmasking the perching effect of the pioneer Mediterranean dwarf palm Chamaerops humilis L.	Gonzalez-Garcıa, Vıctor	victor.gon.gar@hotmail.com	2022	peer-reviewed journal article	2019	Spain	37°02'24.9"N	6°26'14.6"W	google map point for Donana National Park		natural	shrub / shrub-like		C. humilis palm	shrubland	others: scrubland	109	109	no		91.2	seed plot	seed density	bird-dispersed seeds in feces	seed/m2	0.03	0	SE	0.02	0	in text	Palearctic	Mediterranean Forests, Woodlands & Scrub
101	101-Matasgordas2020	yes	Matasgordas2020	Unmasking the perching effect of the pioneer Mediterranean dwarf palm Chamaerops humilis L.	Gonzalez-Garcıa, Vıctor	victor.gon.gar@hotmail.com	2022	peer-reviewed journal article	2020	Spain	37°02'24.9"N	6°26'14.6"W	google map point for Donana National Park		natural	shrub / shrub-like		C. humilis palm	shrubland	others: scrubland	109	109	no		91.2	seed plot	seed density	bird-dispersed seeds in feces	seed/m2	0.01	0	SE	0.004	0	in text	Palearctic	Mediterranean Forests, Woodlands & Scrub
101	101-Reserva2019	yes	Reserva2019	Unmasking the perching effect of the pioneer Mediterranean dwarf palm Chamaerops humilis L.	Gonzalez-Garcıa, Vıctor	victor.gon.gar@hotmail.com	2022	peer-reviewed journal article	2019	Spain	37°02'24.9"N	6°26'14.6"W	google map point for Donana National Park		natural	shrub / shrub-like		C. humilis palm	shrubland	others: scrubland	180	181	no		91.2	seed plot	seed density	bird-dispersed seeds in feces	seed/m2	0.27	0	SE	0.11	0	in text	Palearctic	Mediterranean Forests, Woodlands & Scrub
101	101-Reserva2020	yes	Reserva2020	Unmasking the perching effect of the pioneer Mediterranean dwarf palm Chamaerops humilis L.	Gonzalez-Garcıa, Vıctor	victor.gon.gar@hotmail.com	2022	peer-reviewed journal article	2020	Spain	37°02'24.9"N	6°26'14.6"W	google map point for Donana National Park		natural	shrub / shrub-like		C. humilis palm	shrubland	others: scrubland	180	181	no		91.2	seed plot	seed density	bird-dispersed seeds in feces	seed/m2	0.14	0.00867	SE	0.052	0.003944	in text	Palearctic	Mediterranean Forests, Woodlands & Scrub

## Sheet: precipitation
Article_no	Subgroup	lat_dms	long_dms	study_yr	studyyr_ppt	Q10	Q15	Q35	Q65	Q85	Q90	precip_category
2	Florida1990SeedlingDensity	27.7	-81.85	1990	1162.35	1136.03	1157.7	1248.7	1442.14	1563.87	1574.06	Dry
2	Florida1989SeedlingDensity	27.7	-81.85	1989	1232.76	1136.03	1157.7	1248.7	1442.14	1563.87	1574.06	Dry
3	PalangkaRaya2007200mSeedlingPlot	-2.3	113.833	2007	3296.4	2630.43	2694.55	2833.76	3112.78	3338.4	3460.13	Wet
8	PedraBrancaMassif-seedlingsManagement	-22.9217	-43.5796	2015	1299.84	1051.58	1089.54	1241.06	1387.01	1518.4	1625.33	Normal
11	11-LuquilloExperimentalForestES17-seedling	18.3167	-65.8333	2000	1579.49	1530.87	1582.16	1788.96	2104.59	2251.32	2323.48	Very dry
12	Montpellier1992NofFleshyFruitedSeedlings>1yr	43.65	3.85	1992	821.919	606.86	626.8	685.527	808.417	934.314	959.957	Wet
12	Montpellier1983NofFleshyFruitedSeedlings>1yr	43.65	3.85	1983	655.64	606.86	626.8	685.527	808.417	934.314	959.957	Dry
15	Ruwenzori1998TreeDensity	0.326806	29.9064	1998	1677.49	1584.07	1636.53	1717.31	1852.32	1946.99	1998.56	Dry
23	LasAltura1995BranchSeedlings	8.95	-82.8333	1995	3277.54	2718.81	2807.12	2932.88	3217.28	3404.57	3487.42	Wet
26	Oak	30.2668	-100.565	1990	789.589	443.03	457.56	510.281	609.743	776.318	796.648	Very wet
27	PycnanthusAngolensisTrees	2.45	10.45	1997	2120.29	1840.19	1870.43	1944.93	2151.5	2332.15	2365.43	Normal
29	Saplingtotal	-22.8092	-49.2167	2015	1565.09	1061.52	1155.29	1265.75	1411.97	1511.77	1594.83	Very wet
32	BaseTrunk	18.5957	-95.0767	1986	3195.87	2383.23	2497.68	2662.09	2993.92	3235.66	3314.41	Wet
34	SeedlingDensityBeech	43.2667	-4.98333	1997	1402.24	1225.62	1253.9	1340.07	1462.38	1602.88	1645.89	Normal
36	Seedling-nyel	7.08789	11.0534	2017	2133.84	2049.17	2095.89	2190.22	2336.1	2401.69	2422.09	Dry
39	SeedlingAbundanceBIOSite	-23.4689	-47.4253	2017	1416.17	1080.46	1129.68	1225.11	1383.35	1494.77	1538.12	Wet
40	SpeciesRichnessEL	18.45	-66.1667	1989	1762.7	1530.09	1572.31	1774.72	1999.39	2276.94	2429.72	Dry
46	SeedlingDensityFemaleTrees	40.0485	-1.12653	2003	762.568	485.254	493.754	552.12	656.815	723.452	742.083	Very wet
47	SeedlingRichnessAvocadosForestDependent	0.45	30.4167	2010	1411.33	1168.54	1175.62	1245.49	1317.61	1414.3	1445.11	Wet
48	CloudlandENativePerch	-17.4664	145.541	2013	1329.59	1141.94	1201.62	1360.48	1595.89	1860.72	1965.23	Dry
53	guerra-lostuxtlas	18.5833	-95.1167	2010	3047.21	2439.66	2507.18	2729.4	3025.76	3317.07	3344.08	Wet
53	guerra-uxpanapa	17.3167	-94.0833	2010	3749.7	2791.81	2993.18	3274.41	3696.78	3946.62	4001.34	Wet
55	seedling-arbutus	37.9116	-2.994	1989	756.556	476.677	493.592	540.282	610.61	684.405	745.099	Very wet
57	seedlingabun+Ngrey	-29.3833	-50.3833	2001	2285.18	1771.35	1814.56	1961.17	2225.15	2497.9	2634.26	Wet
58	late-den	18.5955	-95.1017	2006	3284.53	2439.66	2507.18	2729.4	3025.76	3317.07	3344.08	Wet
65	seedling-darwin	-41.8831	-73.6638	2009	1879.5	1273.88	1393.37	1555.47	1730.49	2016.38	2141.82	Wet
74	2003-SandyCreek-perch	30.8888	-88.8966	2003	1945.6	1384.05	1406.98	1623.12	1841.2	1939.24	2017.36	Very wet
74	2001-SandyCreek-perch	30.8888	-88.8966	2001	1725.74	1384.05	1406.98	1623.12	1841.2	1939.24	2017.36	Normal
74	2001-Wolf-perch	30.7022	-89.0077	2001	1833.51	1332.59	1417.67	1613.77	1863.14	2005.15	2043.57	Normal
74	2003-Wolf-perch	30.7022	-89.0077	2003	1888.02	1332.59	1417.67	1613.77	1863.14	2005.15	2043.57	Wet
79	MO-north	42.0594	3.12278	2009	455.68	432.829	436.117	469.691	552.396	603.859	630.305	Dry
79	SL&CA	41.7958	1.87639	2009	545.791	497.831	515.962	548.044	635.933	693.398	730.935	Dry
81	Age25	38.4667	-0.616667	1999	358.317	320.095	360.389	416.656	470.212	534.088	566.05	Very dry
82	seedlingrich-tree	-2.91667	-47.5833	1990	1737.15	1690.31	1754.3	2075.97	2380.59	2573.93	2642.03	Very dry
87	Tafua-burned	-13.5086	-172.749	1997	2982	2336.23	2480.18	2674.25	2977.24	3278.04	3358	Wet
88	seedlingden-Bursera	15.5	-87	2000	1142.66	1398.39	1491.31	1718.06	2020.9	2318.49	2420.41	Very dry
95	brush&perch	-25.4333	-48.8667	2014	2234.66	1732.12	1798.68	2019.55	2197.73	2420.79	2501.26	Wet
97	nurse	-29.4667	-50.2167	2003	1690.11	1554.96	1617.04	1718.55	1944.89	2224.79	2360.9	Dry
99	99_seedlingden	0.437833	30.3937	2012	1602.49	1134.09	1150.27	1203.38	1285.52	1390.2	1418.09	Very wet

## Sheet: molly
Article_no	Subgroup	Title	Int_type	Ctrl_size	Int_size	Length	Out_type	Out_spec	Int_mean_in_m2	Unit	Int_mean	Ctrl_mean	Variance	Int_var	Ctrl_var	Notes	study_area
58	late-den	Roles of Birds and Bats in Early Tropical-Forest Restoration	tree island	8	15	2280	seedling density (group)	bird-dispersed only	0.0435761	recruits/m2	0.0435761	0.0194157	SD	0.0323699	0.0190172	final month data; obtained from raw data (S3); computed in the excel sheet saved in the local folder
58	pioneers-den	Roles of Birds and Bats in Early Tropical-Forest Restoration	tree island	8	15	2280	seedling density (group)	bird-dispersed only	0.00769686	recruits/m2	0.00769686	0.0066568	SD	0.00734394	0.0101876	final month data; obtained from raw data (S3); computed in the excel sheet saved in the local folder
58	late-rich	Roles of Birds and Bats in Early Tropical-Forest Restoration	tree island	8	15	2280	seedling richness	bird-dispersed only	0.0062759	recruits/m2	0.0062759	0.00443787	SD	0.00390687	0.00335471	final month data; obtained from raw data (S3); computed in the excel sheet saved in the local folder
58	pioneers-rich	Roles of Birds and Bats in Early Tropical-Forest Restoration	tree island	8	15	2280	seedling richness	bird-dispersed only	0.0035524	recruits/m2	0.0035524	0.00277367	SD	0.00222658	0.0012345	final month data; obtained from raw data (S3); computed in the excel sheet saved in the local folder
62	climax	Seed dispersal by birds on artificial perches in reclaimed areas after surface coal mining in Siderópolis municipality, Santa Catarina State, Brazil	artificial pole	12	12	365	seed density (group)	zoochoric only; climax sp		no. of seeds	1.73	0	SE	0.65	0
62	earlysecondary	Seed dispersal by birds on artificial perches in reclaimed areas after surface coal mining in Siderópolis municipality, Santa Catarina State, Brazil	artificial pole	12	12	365	seed density (group)	zoochoric only; early successional sp		no. of seeds	3.82	0	SE	1.33	0
62	latesecondary	Seed dispersal by birds on artificial perches in reclaimed areas after surface coal mining in Siderópolis municipality, Santa Catarina State, Brazil	artificial pole	12	12	365	seed density (group)	zoochoric only; late successional sp		no. of seeds	1.64	0	SE	0.67	0
62	pioneer	Seed dispersal by birds on artificial perches in reclaimed areas after surface coal mining in Siderópolis municipality, Santa Catarina State, Brazil	artificial pole	12	12	365	seed density (group)	zoochoric only; pioneer sp		no. of seeds	3.36	0	SE	1.03	0
65	seedrich-shrub	Seed limitation during early forest succession in a rural landscape on Chiloé Island, Chile: Implications for temperate forest restoration	artificial pole	30	30	730	seed richness	shrubs		no. of species/m2/day	2.02941	0.823529	SD	0.456435	0.590681
65	seedrich-tree	Seed limitation during early forest succession in a rural landscape on Chiloé Island, Chile: Implications for temperate forest restoration	artificial pole	30	30	730	seed richness	trees		no. of species/m2/day	0.901961	0.245098	SD	0.536983	0.32219
65	seedling-darwin	Seed limitation during early forest succession in a rural landscape on Chiloé Island, Chile: Implications for temperate forest restoration	artificial pole	30	30	730	seedling density (group)	ﬁve species of woody seedlings: Myrceugenia ovata (87%), D. winteri (2) and Amomyrtus spp. (1), the shrub Berberis darwinii (16) and two unidentiﬁed species	4.9	seedling/m2	4.9	0	SE	2	0	need to doublecheck the sample size!
66	P1-C-density	Seed Rain and Seed Dispersal Agents in Pure and Mixed Plantations of Native Trees and Abandoned Pastures at La Selva Biological Station, Costa Rica	tree island	4	4	2190	seed density (general)	seeds with different dispersal vectors	18.67	seeds/m2	18.67	207	SD	17.56	338.79
66	P1-J-density	Seed Rain and Seed Dispersal Agents in Pure and Mixed Plantations of Native Trees and Abandoned Pastures at La Selva Biological Station, Costa Rica	tree island	4	4	2190	seed density (general)	seeds with different dispersal vectors		seeds/m2	522.75	207	SD	252.05	338.79
66	P1-mixed-density	Seed Rain and Seed Dispersal Agents in Pure and Mixed Plantations of Native Trees and Abandoned Pastures at La Selva Biological Station, Costa Rica	tree island	4	4	2190	seed density (general)	seeds with different dispersal vectors		seeds/m2	347.25	207	SD	274.07	338.79
66	P1-Vg-density	Seed Rain and Seed Dispersal Agents in Pure and Mixed Plantations of Native Trees and Abandoned Pastures at La Selva Biological Station, Costa Rica	tree island	4	4	2190	seed density (general)	seeds with different dispersal vectors		seeds/m2	291.75	207	SD	523.22	338.79
66	P2-D-density	Seed Rain and Seed Dispersal Agents in Pure and Mixed Plantations of Native Trees and Abandoned Pastures at La Selva Biological Station, Costa Rica	tree island	4	4	2190	seed density (general)	seeds with different dispersal vectors		seeds/m2	565.75	88.25	SD	665.27	163.25
66	P2-mixed-density	Seed Rain and Seed Dispersal Agents in Pure and Mixed Plantations of Native Trees and Abandoned Pastures at La Selva Biological Station, Costa Rica	tree island	4	4	2190	seed density (general)	seeds with different dispersal vectors		seeds/m2	97.5	88.25	SD	80.6	163.25
66	P2-T-density	Seed Rain and Seed Dispersal Agents in Pure and Mixed Plantations of Native Trees and Abandoned Pastures at La Selva Biological Station, Costa Rica	tree island	4	4	2190	seed density (general)	seeds with different dispersal vectors		seeds/m2	277.25	88.25	SD	152.54	163.25
66	P2-V-density	Seed Rain and Seed Dispersal Agents in Pure and Mixed Plantations of Native Trees and Abandoned Pastures at La Selva Biological Station, Costa Rica	tree island	4	4	2190	seed density (general)	seeds with different dispersal vectors		seeds/m2	327.5	88.25	SD	535.17	163.25
66	P3-B-density	Seed Rain and Seed Dispersal Agents in Pure and Mixed Plantations of Native Trees and Abandoned Pastures at La Selva Biological Station, Costa Rica	tree island	4	4	2190	seed density (general)	seeds with different dispersal vectors		seeds/m2	1388	250	SD	1466.08	330.36
66	P3-H-density	Seed Rain and Seed Dispersal Agents in Pure and Mixed Plantations of Native Trees and Abandoned Pastures at La Selva Biological Station, Costa Rica	tree island	4	4	2190	seed density (general)	seeds with different dispersal vectors		seeds/m2	347.5	250	SD	289.54	330.36
66	P3-mixed-density	Seed Rain and Seed Dispersal Agents in Pure and Mixed Plantations of Native Trees and Abandoned Pastures at La Selva Biological Station, Costa Rica	tree island	4	4	2190	seed density (general)	seeds with different dispersal vectors		seeds/m2	430.25	250	SD	647.79	330.36
66	P3-Vf-density	Seed Rain and Seed Dispersal Agents in Pure and Mixed Plantations of Native Trees and Abandoned Pastures at La Selva Biological Station, Costa Rica	tree island	4	4	2190	seed density (general)	seeds with different dispersal vectors		seeds/m2	270.5	250	SD	265.72	330.36
66	P1-C-rich	Seed Rain and Seed Dispersal Agents in Pure and Mixed Plantations of Native Trees and Abandoned Pastures at La Selva Biological Station, Costa Rica	tree island	4	4	2190	seed richness	seeds with different dispersal vectors		no. of species/m2	3.33	3.25	SD	1.53	2.87
66	P1-J-rich	Seed Rain and Seed Dispersal Agents in Pure and Mixed Plantations of Native Trees and Abandoned Pastures at La Selva Biological Station, Costa Rica	tree island	4	4	2190	seed richness	seeds with different dispersal vectors		no. of species/m2	12.5	3.25	SD	2.38	2.87
66	P1-mixed-rich	Seed Rain and Seed Dispersal Agents in Pure and Mixed Plantations of Native Trees and Abandoned Pastures at La Selva Biological Station, Costa Rica	tree island	4	4	2190	seed richness	seeds with different dispersal vectors		no. of species/m2	9.25	3.25	SD	4.57	2.87
66	P1-Vg-rich	Seed Rain and Seed Dispersal Agents in Pure and Mixed Plantations of Native Trees and Abandoned Pastures at La Selva Biological Station, Costa Rica	tree island	4	4	2190	seed richness	seeds with different dispersal vectors		no. of species/m2	6.75	3.25	SD	2.99	2.87
66	P2-D-rich	Seed Rain and Seed Dispersal Agents in Pure and Mixed Plantations of Native Trees and Abandoned Pastures at La Selva Biological Station, Costa Rica	tree island	4	4	2190	seed richness	seeds with different dispersal vectors		no. of species/m2	5.25	1.75	SD	0.5	1.5
66	P2-mixed-rich	Seed Rain and Seed Dispersal Agents in Pure and Mixed Plantations of Native Trees and Abandoned Pastures at La Selva Biological Station, Costa Rica	tree island	4	4	2190	seed richness	seeds with different dispersal vectors		no. of species/m2	6.25	1.75	SD	2.06	1.5
66	P2-T-rich	Seed Rain and Seed Dispersal Agents in Pure and Mixed Plantations of Native Trees and Abandoned Pastures at La Selva Biological Station, Costa Rica	tree island	4	4	2190	seed richness	seeds with different dispersal vectors		no. of species/m2	6	1.75	SD	2.31	1.5
66	P2-V-rich	Seed Rain and Seed Dispersal Agents in Pure and Mixed Plantations of Native Trees and Abandoned Pastures at La Selva Biological Station, Costa Rica	tree island	4	4	2190	seed richness	seeds with different dispersal vectors		no. of species/m2	5.25	1.75	SD	0.96	1.5
66	P3-B-rich	Seed Rain and Seed Dispersal Agents in Pure and Mixed Plantations of Native Trees and Abandoned Pastures at La Selva Biological Station, Costa Rica	tree island	4	4	2190	seed richness	seeds with different dispersal vectors		no. of species/m2	6.5	1.25	SD	1.91	0.96
66	P3-H-rich	Seed Rain and Seed Dispersal Agents in Pure and Mixed Plantations of Native Trees and Abandoned Pastures at La Selva Biological Station, Costa Rica	tree island	4	4	2190	seed richness	seeds with different dispersal vectors		no. of species/m2	9.25	1.25	SD	2.36	0.96
66	P3-mixed-rich	Seed Rain and Seed Dispersal Agents in Pure and Mixed Plantations of Native Trees and Abandoned Pastures at La Selva Biological Station, Costa Rica	tree island	4	4	2190	seed richness	seeds with different dispersal vectors		no. of species/m2	6.75	1.25	SD	3.1	0.96
66	P3-Vf-rich	Seed Rain and Seed Dispersal Agents in Pure and Mixed Plantations of Native Trees and Abandoned Pastures at La Selva Biological Station, Costa Rica	tree island	4	4	2190	seed richness	seeds with different dispersal vectors		no. of species/m2	4.5	1.25	SD	1.29	0.96
67	Trap1_near_trunk	Seed rain beneath remnant trees in a slash-and-burn agricultural system in southern Cameroon	tree: isolated tree (undefined)	30	30	750	seed density (group)	animal-dispersed foreign (non-conspecific) seeds		seeds/m2/mo	28.6	0.7	SD	30.3	1.2	compared near trunk vs trap in open (10m from crown edge)
67	Trap2_under_crown	Seed rain beneath remnant trees in a slash-and-burn agricultural system in southern Cameroon	tree: isolated tree (undefined)	30	30	750	seed density (group)	animal-dispersed foreign (non-conspecific) seeds		seeds/m2/mo	20.1	0.7	SD	20.4	1.2	compared under crown vs trap in open (10m from crown edge)
68	Branco-ArtificialPerch	Seed Rain in a Degraded Mining Area: The Role of Bird Perches and Pioneer Trees.	artificial pole	24	24	360	seed density (general)	all seeds (note: zoochory data present but no variance provided)		number of seeds	197.1	67.8	SD	186	50.9	seed total for all types (zoochory data present but no var)	3.04 ha
68	Branco-NaturalPerch	Seed Rain in a Degraded Mining Area: The Role of Bird Perches and Pioneer Trees.	tree: uncertain isolation&fruit	24	24	360	seed density (general)	all seeds		number of seeds	109	67.8	SD	72.9	50.9	seed total for all types (zoochory data present but no var); 3.04 hectare area size	3.04 ha
69	Sritongchuay-tree	Seed Rain in Abandoned Clearings in a Lowland Evergreen Rain Forest in Southern Thailand	tree: fleshyfruit-bearing tree (uncertain isolation)	29	29	365	seed density	mixed but mostly bird-dispersed (92%)		no. of seeds	806.2	163.8	SD	154.8	140.3	For first month of study traps checked morning and early evening, after that ONLY morning	20 hectare
69	Sritongchuay-shrub	Seed Rain in Abandoned Clearings in a Lowland Evergreen Rain Forest in Southern Thailand	shrub / shrub-like	29	29	365	seed density	mixed but mostly bird-dispersed (95%)		no. of seeds	1237.6	163.8	SD	175.1	140.3	For first month of study traps checked morning and early evening, after that ONLY morning	20 hectare
70	Indo-seedden	Seed rain into a degraded tropical peatland in Central Kalimantan, Indonesia	tree: uncertain isolation&fruit	50	50	365	seed density (general)	non-conspecific seeds		seeds/m2/y	465	95.2	SD	846.5	172.9	unsure SD/SE; confirmed SD
70	Indo-seedrich	Seed rain into a degraded tropical peatland in Central Kalimantan, Indonesia	tree: uncertain isolation&fruit	50	50	365	seed richness	foreign seeds (seeds of the same species as the tree were excluded)		species/trap	6.8	2.4	SD	2.6	0.9	unsure SD/SE; confirmed SD
74	2003-SandyCreek-perch	Shrub Seedling Establishment is Limited by Dispersal, Slow Growth, and Fire in Two Wet Pine Savannahs in Mississippi	artificial pole	16	16	365	seedling density (group)	shrubs	0.02875	seedlings per plot (300m2)	8.625	0.375	SE	0.831	0.221	data obtained from authors
74	2001-SandyCreek-perch	Shrub Seedling Establishment is Limited by Dispersal, Slow Growth, and Fire in Two Wet Pine Savannahs in Mississippi	artificial pole	16	16	365	seedling density (group)	shrubs	0.0283333	seedlings per plot (300m2)	8.5	0.063	SE	1.994	0.062	data obtained from authors
74	2001-Wolf-perch	Shrub Seedling Establishment is Limited by Dispersal, Slow Growth, and Fire in Two Wet Pine Savannahs in Mississippi	artificial pole	16	16	365	seedling density (group)	shrubs	0.0264463	seedlings per plot (475m2)	12.562	0.563	SE	1.262	0.341	data obtained from authors
74	2003-Wolf-perch	Shrub Seedling Establishment is Limited by Dispersal, Slow Growth, and Fire in Two Wet Pine Savannahs in Mississippi	artificial pole	16	16	365	seedling density (group)	shrubs	0.0126316	seedlings per plot (475m2)	6	0.312	SE	1.176	0.151	data obtained from authors
74	2004-SandyCreek-perch	Shrub Seedling Establishment is Limited by Dispersal, Slow Growth, and Fire in Two Wet Pine Savannahs in Mississippi	artificial pole	16	16	365	seedling density (group)	shrubs	0.00916667	seedlings per plot (300m2)	2.75	0	SE	1.551	0	data obtained from authors
74	2004-Wolf-perch	Shrub Seedling Establishment is Limited by Dispersal, Slow Growth, and Fire in Two Wet Pine Savannahs in Mississippi	artificial pole	16	16	365	seedling density (group)	shrubs	0.000658947	seedlings per plot (475m2)	0.313	0.063	SE	0.254	0.062	data obtained from authors
76	Madrid1997	Spatial dynamics of Ilex aquifolium populations seed dispersal and seed bank: Understanding the first steps of regeneration	shrub / shrub-like	20	20	365	seed density (1 sp)	holly seeds that are bird-dispersed only; based on bare seed appearance; only complete seeds		seeds / m2	0.8	0.6	SD	1.6	1.5	used only the complete bird-mediated seeds
76	Soria1996	Spatial dynamics of Ilex aquifolium populations seed dispersal and seed bank: Understanding the first steps of regeneration	shrub / shrub-like	20	20	730	seed density (1 sp)	holly seeds that are bird-dispersed only; based on bare seed appearance; only complete seeds		seeds/m2	4.8	1.4	SD	5.9	2.4	used only the complete bird-mediated seeds
76	Soria1997	Spatial dynamics of Ilex aquifolium populations seed dispersal and seed bank: Understanding the first steps of regeneration	shrub / shrub-like	20	20	730	seed density (1 sp)	holly seeds that are bird-dispersed only; based on bare seed appearance; only complete seeds		seeds/m2	2.8	1.2	SD	4.1	2.9	used only the complete bird-mediated seeds
78	combinedsites	The role of birds in the regeneration of forest in northern Thailand	artificial pole	8	8	1170	seed density (group)	bird-dispersed seeds		total number of seeds	3255.74	591.413	SD	2357.15	958.563	Previously searched as "The effect of artificial perches and local vegetation on bird-dispersed seed deposition into regenerating sites" Authors provided unpublished data on a report; seed trap on the ground accessible by predation; used the average and the SD of the total seeds across the 3 traps per plot (with 8 plots in total)
81	overall_(choose 1)	The role of the perch effect on the nucleation process in Mediterranean semi-arid oldfields.	tree: non-fleshyfruit-bearing isolated tree	40	40		seedling density (group)	fleshy-fruited woody species	1.183	individuals / m2	1.183	0.046	SD	0.89	0.03	Natural vegetation is formed by a mosaic of Stipa tenacissima steppes, Brachypodium retusum grasslands with dwarf shrubs, and shrublands dominated by Quercus coccifera and Erica multiflora.These formations are mixed with Pinus halepensis plantations and dry woody crops like almond tree (Prunus dulcis), olive tree (Olea europaea) and C. siliqua.
85	85-seeden	Tiptoeing between restoration and invasion: Seed rain into natural gaps within a highly invaded relic forest in the azores	semi-natural pole	24	24		seed density (group)	bird dispersed seeds found in bird dropping		seeds /m2 /year	24.1	3.3	SE	3.8	2.6	accepted the forest gaps as valid degraded area caused by landslide
86	Estellencs-Olea	Transition probabilities from pollination to establishment in a rare dioecious shrub species (Rhamnus ludovici-salvatoris) in two habitats	tree: fleshyfruit-bearing tree (uncertain isolation)	10	10	45	seed density (1 sp)	total number of Rhamnus endocarps (each endocarp corresponding to a single seed)		seed total	0.7	0.2	SD	0.67	0.42	data obtained from authors
86	Estellencs-Prunus	Transition probabilities from pollination to establishment in a rare dioecious shrub species (Rhamnus ludovici-salvatoris) in two habitats	tree: fleshyfruit-bearing tree (uncertain isolation)	10	10	45	seed density (1 sp)	total number of Rhamnus endocarps (each endocarp corresponding to a single seed)		seed total	0.3	0.2	SD	0.67	0.42	data obtained from authors
89	89-seedden	Tropical Montane Forest Restoration in Costa Rica: Overcoming Barriers to Dispersal and Establishment	tree: non-fleshyfruit-bearing isolated tree	6	6	365	seed density (group)	animal-dispersed only		seeds /m2 / y	956.7	3.1	SE	461.7	1.1	data in a semi-review like paper; methods from the Holl 1999 paper (Factors Limiting Tropical Rain Forest Regeneration….)
95	brush&perch	Brushwood and artifcial perch did not facilitate forest regeneration in Urochloa spp. Grassland	artificial other perch (wire, fence, etc.)	4	4		seedling density (group)	zoochoric woody species	0	woody seedling/m2	0	0	SE	0	0	data in the paper and obtained from the authors are non-zoochoric woody species; data is thus 0	~ 0.5 ha
95	brushwood	Brushwood and artifcial perch did not facilitate forest regeneration in Urochloa spp. Grassland	artificial other perch (wire, fence, etc.)	4	4		seedling density (group)	zoochoric woody species	0	woody seedling/m2	0	0	SE	0	0	data in the paper and obtained from the authors are non-zoochoric woody species; data is thus 0	~ 0.5 ha
101	Matasgordas2019	Unmasking the perching effect of the pioneer Mediterranean dwarf palm Chamaerops humilis L.	shrub / shrub-like	109	109		seed density (general)			seed/m2	0.03	0	SE	0.02	0	used the dataset sent by the authors
101	Matasgordas2020	Unmasking the perching effect of the pioneer Mediterranean dwarf palm Chamaerops humilis L.	shrub / shrub-like	109	109		seed density (general)			seed/m2	0.01	0	SE	0.004	0	used the dataset sent by the authors
101	Reserva2019	Unmasking the perching effect of the pioneer Mediterranean dwarf palm Chamaerops humilis L.	shrub / shrub-like	180	180		seed density (general)			seed/m2	0.27	0	SE	0.11	0	used the dataset sent by the authors
101	Reserva2020	Unmasking the perching effect of the pioneer Mediterranean dwarf palm Chamaerops humilis L.	shrub / shrub-like	180	180		seed density (general)			seed/m2	0.14	0.0047	SE	0.052	0.0039	used the dataset sent by the authors
