# Supplementary material for: Effectiveness of perches in promoting bird-mediated seed dispersal for natural forest regeneration: a systematic review
Source: Environ Evid. 2025 Jun 14;14:10. doi: 10.1186/s13750-025-00363-8 (PMC12166613; doi:10.1186/s13750-025-00363-8)
Supplement: Supplementary file 8 — Supplementary Material 8: Additional File 8: AF8_Critical_Appraisal_dataset. The dataset containing the risk of bias and method validity assessment for each eligible study. [file 13750_2025_363_MOESM8_ESM.xlsx]

## Sheet: AF8_Critical_Appraisal_dataset
Effectiveness of perches in promoting bird-mediated seed dispersal for natural forest regeneration: A systematic review
Additional Files 8: The dataset containing the risk of bias and method validity assessment for each eligible study.
Dataset for the systematic review
Updated: 09 May 2025
compiled_score
- score for the risk of bias criteria (1-7) for each study using the CEE Critical Appraisal Tool Version 0.3
- each study was assessed across 7 criteria to determine its overall risk of bias
- score for the method validity (seed or seedling) for each study (see method section of the paper for details)
Column name	Description
Article_ID	unique number identifier for the articles
Study_code	unique identifier for the studies; some articles have more than one study that can be used in the analysis
Criteria1	Criterion 1: Risk of confounding biases
Criteria2	Criterion 2: Risk of post-intervention/exposure selection biases
Criteria3	Criterion 3: Risk of misclassified comparison biases (observational studies only)
Criteria4	Criterion 4: Risk of performance biases (experimental studies only)
Criteria5	Criterion 5: Risk of detection biases
Criteria6	Criterion 6: Risk of outcome reporting biases
Criteria7	Criterion 7: Risk of outcome assessment biases
Overall_risk	Judgement about risk of bias based on the seven individual criteria
seed_val	method validity for seed-related outcome
seedling_val	method validity for seedling-related outcome

## Sheet: compiled_score
Article_ID	Study_code	Criteria1	Criteria2	Criteria3	Criteria4	Criteria5	Criteria6	Criteria7	Overall_risk	seed_val	seedling_val
1	1-FazendaVitoria1985	High risk of bias	Low risk of bias	Low risk of bias	Not applicable	Medium risk of bias	Low risk of bias	Medium risk of bias	Overall high risk of bias	Low	NA
2	2-Florida1984SeedDensity	Low risk of bias	Low risk of bias	Not applicable	Low risk of bias	High risk of bias	Low risk of bias	Medium risk of bias	Overall high risk of bias	High	NA
2	2-Florida1989SeedlingDensity	Low risk of bias	Low risk of bias	Not applicable	Low risk of bias	Medium risk of bias	Low risk of bias	Medium risk of bias	Overall medium risk of bias	NA	High
2	2-Florida1990SeedlingDensity	Low risk of bias	Low risk of bias	Not applicable	Low risk of bias	Medium risk of bias	Low risk of bias	Medium risk of bias	Overall medium risk of bias	NA	High
3	3-PalangkaRaya200750mSeedDensityDry	Low risk of bias	Medium risk of bias	Not applicable	Low risk of bias	Medium risk of bias	Medium risk of bias	Medium risk of bias	Overall medium risk of bias	High	NA
3	3-PalangkaRaya200750mSeedDensityWet	Low risk of bias	Medium risk of bias	Not applicable	Low risk of bias	Medium risk of bias	Medium risk of bias	Medium risk of bias	Overall medium risk of bias	High	NA
3	3-PalangkaRaya2007200mSeedDensityDry	Low risk of bias	Medium risk of bias	Not applicable	Low risk of bias	Medium risk of bias	Medium risk of bias	Medium risk of bias	Overall medium risk of bias	High	NA
3	3-PalangkaRaya2007200mSeedDensityWet	Low risk of bias	Medium risk of bias	Not applicable	Low risk of bias	Medium risk of bias	Medium risk of bias	Medium risk of bias	Overall medium risk of bias	High	NA
3	3-PalangkaRaya2007200mSeedlingPlot	Low risk of bias	Medium risk of bias	Not applicable	Low risk of bias	Medium risk of bias	Medium risk of bias	Medium risk of bias	Overall medium risk of bias	NA	High
3	3-PalangkaRaya200750mSeedlingPlot	Low risk of bias	Medium risk of bias	Not applicable	Low risk of bias	Medium risk of bias	Medium risk of bias	Medium risk of bias	Overall medium risk of bias	NA	High
4	4-Tijucas2012SeedRain	Low risk of bias	Low risk of bias	Not applicable	High risk of bias	Medium risk of bias	Low risk of bias	Medium risk of bias	Overall high risk of bias	Low	NA
4	4-Tijucas2012SeedRichness	Low risk of bias	Low risk of bias	Not applicable	High risk of bias	Medium risk of bias	High risk of bias	High risk of bias	Overall high risk of bias	Low	NA
5	5-Espinal2014	Low risk of bias	Low risk of bias	Not applicable	Low risk of bias	Medium risk of bias	High risk of bias	Medium risk of bias	Overall high risk of bias	High	NA
6	6-SenadorGuiomard2016-5m	Low risk of bias	Low risk of bias	Not applicable	Low risk of bias	Medium risk of bias	Low risk of bias	Medium risk of bias	Overall medium risk of bias	Low	NA
6	6-SenadorGuiomard2016-20m	Low risk of bias	Low risk of bias	Not applicable	Low risk of bias	Medium risk of bias	Low risk of bias	Medium risk of bias	Overall medium risk of bias	Low	NA
6	6-SenadorGuiomard2016-40m	Low risk of bias	Low risk of bias	Not applicable	Low risk of bias	Medium risk of bias	Low risk of bias	Medium risk of bias	Overall medium risk of bias	Low	NA
7	7-Pelotas2017AbundanceArtificial	Low risk of bias	Low risk of bias	Not applicable	Low risk of bias	Medium risk of bias	High risk of bias	Medium risk of bias	Overall high risk of bias	Medium	NA
7	7-Pelotas2017RichnessArtificial	Low risk of bias	Low risk of bias	Not applicable	Low risk of bias	Medium risk of bias	High risk of bias	Medium risk of bias	Overall high risk of bias	Medium	NA
8	8-PedraBrancaMassif2015-richness	Low risk of bias	Low risk of bias	Not applicable	Low risk of bias	Medium risk of bias	High risk of bias	Medium risk of bias	Overall high risk of bias	Low	NA
8	8-PedraBrancaMassif-seedlingsManagement	Low risk of bias	Low risk of bias	Not applicable	Low risk of bias	Medium risk of bias	High risk of bias	Medium risk of bias	Overall high risk of bias	NA	Low
8	8-PedraBrancaMassif-seedlingsWManagement	Low risk of bias	Low risk of bias	Not applicable	Low risk of bias	Medium risk of bias	High risk of bias	Medium risk of bias	Overall high risk of bias	NA	Low
8	8-PedraBrancaMassif-abundance	Low risk of bias	Low risk of bias	Not applicable	Low risk of bias	Medium risk of bias	High risk of bias	Medium risk of bias	Overall high risk of bias	Low	NA
10	10-Hawai'iLB	High risk of bias	Low risk of bias	Low risk of bias	Not applicable	Medium risk of bias	Low risk of bias	Medium risk of bias	Overall high risk of bias	Medium	NA
10	10-Hawai'iUB	High risk of bias	Low risk of bias	Low risk of bias	Not applicable	Medium risk of bias	Low risk of bias	Medium risk of bias	Overall high risk of bias	Medium	NA
11	11-LuquilloExperimentalForestRB12-seedling	Low risk of bias	Low risk of bias	Not applicable	Low risk of bias	Medium risk of bias	Low risk of bias	Medium risk of bias	Overall medium risk of bias	NA	High
11	11-LuquilloExperimentalForestMY7-seedling	Low risk of bias	Low risk of bias	Not applicable	Low risk of bias	Medium risk of bias	Low risk of bias	Medium risk of bias	Overall medium risk of bias	NA	High
11	11-LuquilloExperimentalForestES9-seedling	Low risk of bias	Low risk of bias	Not applicable	Low risk of bias	Medium risk of bias	Low risk of bias	Medium risk of bias	Overall medium risk of bias	NA	High
11	11-LuquilloExperimentalForestES17-seedling	Low risk of bias	Low risk of bias	Not applicable	Low risk of bias	Medium risk of bias	Low risk of bias	Medium risk of bias	Overall medium risk of bias	NA	High
11	11-LuquilloExperimentalForestES15-seedling	Low risk of bias	Low risk of bias	Not applicable	Low risk of bias	Medium risk of bias	Low risk of bias	Medium risk of bias	Overall medium risk of bias	NA	High
11	11-LuquilloExperimentalForestES16-seedling	Low risk of bias	Low risk of bias	Not applicable	Low risk of bias	Medium risk of bias	Low risk of bias	Medium risk of bias	Overall medium risk of bias	NA	High
11	11-LuquilloExperimentalForestRB12-seed	Low risk of bias	Low risk of bias	Not applicable	Low risk of bias	Medium risk of bias	Low risk of bias	Medium risk of bias	Overall medium risk of bias	High	NA
11	11-LuquilloExperimentalForestMY7-seed	Low risk of bias	Low risk of bias	Not applicable	Low risk of bias	Medium risk of bias	Low risk of bias	Medium risk of bias	Overall medium risk of bias	High	NA
11	11-LuquilloExperimentalForestES9-seed	Low risk of bias	Low risk of bias	Not applicable	Low risk of bias	Medium risk of bias	Low risk of bias	Medium risk of bias	Overall medium risk of bias	High	NA
11	11-LuquilloExperimentalForestES17-seed	Low risk of bias	Low risk of bias	Not applicable	Low risk of bias	Medium risk of bias	Low risk of bias	Medium risk of bias	Overall medium risk of bias	High	NA
11	11-LuquilloExperimentalForestES15-seed	Low risk of bias	Low risk of bias	Not applicable	Low risk of bias	Medium risk of bias	Low risk of bias	Medium risk of bias	Overall medium risk of bias	High	NA
11	11-LuquilloExperimentalForestES16-seed	Low risk of bias	Low risk of bias	Not applicable	Low risk of bias	Medium risk of bias	Low risk of bias	Medium risk of bias	Overall medium risk of bias	High	NA
12	12-Montpellier1981NofSeeds	High risk of bias	High risk of bias	Low risk of bias	Not applicable	Medium risk of bias	High risk of bias	Medium risk of bias	Overall high risk of bias	High	NA
12	12-Montpellier1983NofFleshyFruitedSeedlings>1yr	High risk of bias	High risk of bias	Low risk of bias	Not applicable	Medium risk of bias	High risk of bias	Medium risk of bias	Overall high risk of bias	NA	Medium
12	12-Montpellier1992NofFleshyFruitedSeedlings>1yr	High risk of bias	High risk of bias	Low risk of bias	Not applicable	Medium risk of bias	High risk of bias	Medium risk of bias	Overall high risk of bias	NA	Medium
13	13-GutierrezLake	Low risk of bias	Low risk of bias	Low risk of bias	Not applicable	Medium risk of bias	Low risk of bias	Medium risk of bias	Overall medium risk of bias	Medium	NA
13	13-LosMoscosLake	Low risk of bias	Low risk of bias	Low risk of bias	Not applicable	Medium risk of bias	Low risk of bias	Medium risk of bias	Overall medium risk of bias	Medium	NA
13	13-CatedralMount	Low risk of bias	Low risk of bias	Low risk of bias	Not applicable	Medium risk of bias	Low risk of bias	Medium risk of bias	Overall medium risk of bias	Medium	NA
13	13-NahuelHuapi2008ALL	Low risk of bias	Low risk of bias	Low risk of bias	Not applicable	Medium risk of bias	Low risk of bias	Medium risk of bias	Overall medium risk of bias	Medium	NA
13	13-NahuelHuapi2008Endozoochorous	Low risk of bias	Low risk of bias	Low risk of bias	Not applicable	Medium risk of bias	Low risk of bias	Medium risk of bias	Overall medium risk of bias	Medium	NA
15	15-Ruwenzori1998TreeDensity	Low risk of bias	Low risk of bias	Low risk of bias	Not applicable	Medium risk of bias	High risk of bias	Medium risk of bias	Overall high risk of bias	NA	Low
15	15-Ruwenzori1998TreeRichness	Low risk of bias	Low risk of bias	Low risk of bias	Not applicable	Medium risk of bias	High risk of bias	Medium risk of bias	Overall high risk of bias	NA	Low
15	15-Ruwenzori1998ShrubDensity	Low risk of bias	Low risk of bias	Low risk of bias	Not applicable	Medium risk of bias	High risk of bias	Medium risk of bias	Overall high risk of bias	NA	Low
15	15-Ruwenzori1998ShrubRichness	Low risk of bias	Low risk of bias	Low risk of bias	Not applicable	Medium risk of bias	High risk of bias	Medium risk of bias	Overall high risk of bias	NA	Low
15	15-Ruwenzori1998TreeDensity_sapling	Low risk of bias	Low risk of bias	Low risk of bias	Not applicable	Medium risk of bias	High risk of bias	Medium risk of bias	Overall high risk of bias	NA	Low
15	15-Ruwenzori1998ShrubDensity_sapling	Low risk of bias	Low risk of bias	Low risk of bias	Not applicable	Medium risk of bias	High risk of bias	Medium risk of bias	Overall high risk of bias	NA	Low
15	15-Ruwenzori1998TreeRichness_sapling	Low risk of bias	Low risk of bias	Low risk of bias	Not applicable	Medium risk of bias	High risk of bias	Medium risk of bias	Overall high risk of bias	NA	Low
15	15-Ruwenzori1998ShrubRichness_sapling	Low risk of bias	Low risk of bias	Low risk of bias	Not applicable	Medium risk of bias	High risk of bias	Medium risk of bias	Overall high risk of bias	NA	Low
16	16-Chulumani2010-20sd	Low risk of bias	Low risk of bias	Not applicable	Low risk of bias	Medium risk of bias	Low risk of bias	Medium risk of bias	Overall medium risk of bias	Low	NA
16	16-Chulumani2010-40sd	Low risk of bias	Low risk of bias	Not applicable	Low risk of bias	Medium risk of bias	Low risk of bias	Medium risk of bias	Overall medium risk of bias	Low	NA
16	16-Chulumani2010-60sd	Low risk of bias	Low risk of bias	Not applicable	Low risk of bias	Medium risk of bias	Low risk of bias	Medium risk of bias	Overall medium risk of bias	Low	NA
16	16-Chulumani2010-80sd	Low risk of bias	Low risk of bias	Not applicable	Low risk of bias	Medium risk of bias	Low risk of bias	Medium risk of bias	Overall medium risk of bias	Low	NA
16	16-Chulumani2010-20sr	Low risk of bias	Low risk of bias	Not applicable	Low risk of bias	Medium risk of bias	Low risk of bias	Medium risk of bias	Overall medium risk of bias	Low	NA
16	16-Chulumani2010-40sr	Low risk of bias	Low risk of bias	Not applicable	Low risk of bias	Medium risk of bias	Low risk of bias	Medium risk of bias	Overall medium risk of bias	Low	NA
16	16-Chulumani2010-60sr	Low risk of bias	Low risk of bias	Not applicable	Low risk of bias	Medium risk of bias	Low risk of bias	Medium risk of bias	Overall medium risk of bias	Low	NA
16	16-Chulumani2010-80sr	Low risk of bias	Low risk of bias	Not applicable	Low risk of bias	Medium risk of bias	Low risk of bias	Medium risk of bias	Overall medium risk of bias	Low	NA
17	17-MadisonCounty2003Oldfield-orniSD	Low risk of bias	Low risk of bias	Not applicable	Low risk of bias	Medium risk of bias	High risk of bias	Medium risk of bias	Overall high risk of bias	Medium	NA
19	19-NewJersey1994	High risk of bias	Low risk of bias	Not applicable	High risk of bias	Medium risk of bias	Low risk of bias	Medium risk of bias	Overall high risk of bias	Medium	NA
20	20-seedrich-natural-near	High risk of bias	Low risk of bias	Low risk of bias	Not applicable	Medium risk of bias	Low risk of bias	Medium risk of bias	Overall high risk of bias	Medium	NA
20	20-seedrich-natural-far	High risk of bias	Low risk of bias	Low risk of bias	Not applicable	Medium risk of bias	Low risk of bias	Medium risk of bias	Overall high risk of bias	Medium	NA
20	20-seedden-natural-near	High risk of bias	Low risk of bias	Low risk of bias	Not applicable	Medium risk of bias	Low risk of bias	Medium risk of bias	Overall high risk of bias	Medium	NA
20	20-seedden-natural-far	High risk of bias	Low risk of bias	Low risk of bias	Not applicable	Medium risk of bias	Low risk of bias	Medium risk of bias	Overall high risk of bias	Medium	NA
20	20-seedrich-art-near	High risk of bias	Low risk of bias	Not applicable	Low risk of bias	Medium risk of bias	Low risk of bias	Medium risk of bias	Overall high risk of bias	Medium	NA
20	20-seedrich-art-far	High risk of bias	Low risk of bias	Not applicable	Low risk of bias	Medium risk of bias	Low risk of bias	Medium risk of bias	Overall high risk of bias	Medium	NA
20	20-seedden-art-near	High risk of bias	Low risk of bias	Not applicable	Low risk of bias	Medium risk of bias	Low risk of bias	Medium risk of bias	Overall high risk of bias	Medium	NA
20	20-seedden-art-far	High risk of bias	Low risk of bias	Not applicable	Low risk of bias	Medium risk of bias	Low risk of bias	Medium risk of bias	Overall high risk of bias	Medium	NA
21	21-Florida1983_perch	High risk of bias	Low risk of bias	Not applicable	Low risk of bias	Medium risk of bias	Medium risk of bias	Medium risk of bias	Overall high risk of bias	Medium	NA
22	22-ShinnPeak_juniper_summer	Low risk of bias	Low risk of bias	Low risk of bias	Not applicable	Medium risk of bias	High risk of bias	Medium risk of bias	Overall high risk of bias	High	NA
22	22-ShinnPeak_juniper_winter	Low risk of bias	Low risk of bias	Low risk of bias	Not applicable	Medium risk of bias	High risk of bias	Medium risk of bias	Overall high risk of bias	High	NA
22	22-ShinnPeak_shrub_summer	High risk of bias	Low risk of bias	Low risk of bias	Not applicable	Medium risk of bias	High risk of bias	Medium risk of bias	Overall high risk of bias	High	NA
22	22-ShinnPeak_shrub_winter	High risk of bias	Low risk of bias	Low risk of bias	Not applicable	Medium risk of bias	High risk of bias	Medium risk of bias	Overall high risk of bias	High	NA
22	22-ShinnPeak_rock_summer	Low risk of bias	Low risk of bias	Low risk of bias	Not applicable	Medium risk of bias	High risk of bias	Medium risk of bias	Overall high risk of bias	High	NA
22	22-ShinnPeak_rock_winter	Low risk of bias	Low risk of bias	Low risk of bias	Not applicable	Medium risk of bias	High risk of bias	Medium risk of bias	Overall high risk of bias	High	NA
23	23-LasAltura1995CrossBarSeedlings	High risk of bias	Low risk of bias	Not applicable	Medium risk of bias	Medium risk of bias	High risk of bias	Medium risk of bias	Overall high risk of bias	NA	Low
23	23-LasAltura1995BranchSeedlings	High risk of bias	Low risk of bias	Not applicable	Medium risk of bias	Medium risk of bias	High risk of bias	Medium risk of bias	Overall high risk of bias	NA	Low
23	23-LasAltura1995CrossBarSeeds	High risk of bias	Low risk of bias	Not applicable	Medium risk of bias	Medium risk of bias	High risk of bias	Medium risk of bias	Overall high risk of bias	Medium	NA
23	23-LasAltura1995BranchSeeds	High risk of bias	Low risk of bias	Not applicable	Medium risk of bias	Medium risk of bias	High risk of bias	Medium risk of bias	Overall high risk of bias	Medium	NA
24	24-Joia-Lm	High risk of bias	Medium risk of bias	Not applicable	Low risk of bias	Medium risk of bias	Low risk of bias	Medium risk of bias	Overall high risk of bias	Low	NA
24	24-Joia-Ed	High risk of bias	Medium risk of bias	Not applicable	Low risk of bias	Medium risk of bias	Low risk of bias	Medium risk of bias	Overall high risk of bias	Low	NA
24	24-Joia-Nl	High risk of bias	Medium risk of bias	Not applicable	Low risk of bias	Medium risk of bias	Low risk of bias	Medium risk of bias	Overall high risk of bias	Low	NA
24	24-Joia-Opuberula	High risk of bias	Medium risk of bias	Not applicable	Low risk of bias	Medium risk of bias	Low risk of bias	Medium risk of bias	Overall high risk of bias	Low	NA
24	24-Joia-Opulchella	High risk of bias	Medium risk of bias	Not applicable	Low risk of bias	Medium risk of bias	Low risk of bias	Medium risk of bias	Overall high risk of bias	Low	NA
24	24-Joia-Mc	High risk of bias	Medium risk of bias	Not applicable	Low risk of bias	Medium risk of bias	Low risk of bias	Medium risk of bias	Overall high risk of bias	Low	NA
24	24-Joia-Eu	High risk of bias	Medium risk of bias	Not applicable	Low risk of bias	Medium risk of bias	Low risk of bias	Medium risk of bias	Overall high risk of bias	Low	NA
24	24-Joia-Pm	High risk of bias	Medium risk of bias	Not applicable	Low risk of bias	Medium risk of bias	Low risk of bias	Medium risk of bias	Overall high risk of bias	Low	NA
24	24-Joia-Z	High risk of bias	Medium risk of bias	Not applicable	Low risk of bias	Medium risk of bias	Low risk of bias	Medium risk of bias	Overall high risk of bias	Low	NA
24	24-Joia-Sl	High risk of bias	Medium risk of bias	Not applicable	Low risk of bias	Medium risk of bias	Low risk of bias	Medium risk of bias	Overall high risk of bias	Low	NA
24	24-Joia-Cv	High risk of bias	Medium risk of bias	Not applicable	Low risk of bias	Medium risk of bias	Low risk of bias	Medium risk of bias	Overall high risk of bias	Low	NA
25	25-Shrubpatch_40_40-100	Low risk of bias	Low risk of bias	Low risk of bias	Not applicable	Medium risk of bias	Low risk of bias	Medium risk of bias	Overall medium risk of bias	Low	NA
25	25-Shrubpatch_25_8-25	Low risk of bias	Low risk of bias	Low risk of bias	Not applicable	Medium risk of bias	Low risk of bias	Medium risk of bias	Overall medium risk of bias	Low	NA
26	26-WaxwingSeedDensityUnderPerches	High risk of bias	Medium risk of bias	Low risk of bias	Not applicable	Medium risk of bias	High risk of bias	Medium risk of bias	Overall high risk of bias	High	NA
26	26-AmericanRobinSeedDensityUnderPerches	High risk of bias	Medium risk of bias	Low risk of bias	Not applicable	Medium risk of bias	High risk of bias	Medium risk of bias	Overall high risk of bias	Medium	NA
26	26-Oak	High risk of bias	High risk of bias	Low risk of bias	Not applicable	Medium risk of bias	Medium risk of bias	Medium risk of bias	Overall high risk of bias	NA	High
26	26-EstablishmentWaxwingPerch	High risk of bias	High risk of bias	Low risk of bias	Not applicable	Medium risk of bias	Medium risk of bias	Medium risk of bias	Overall high risk of bias	NA	High
26	26-EstablishmentO-JM<75m	High risk of bias	High risk of bias	Low risk of bias	Not applicable	Medium risk of bias	Medium risk of bias	Medium risk of bias	Overall high risk of bias	NA	High
26	26-EstablishmentA.J.Fruiting	High risk of bias	High risk of bias	Low risk of bias	Not applicable	Medium risk of bias	Medium risk of bias	Medium risk of bias	Overall high risk of bias	NA	High
26	26-EstablishmentO-JM>75m	High risk of bias	High risk of bias	Low risk of bias	Not applicable	Medium risk of bias	Medium risk of bias	Medium risk of bias	Overall high risk of bias	NA	High
26	26-Mesquita	High risk of bias	High risk of bias	Low risk of bias	Not applicable	Medium risk of bias	Medium risk of bias	Medium risk of bias	Overall high risk of bias	NA	High
26	26-EstablishmentA.J.NonFruiting	High risk of bias	High risk of bias	Low risk of bias	Not applicable	Medium risk of bias	Medium risk of bias	Medium risk of bias	Overall high risk of bias	NA	High
27	27-TriplochitonScleroxylonTrees	Low risk of bias	Low risk of bias	Low risk of bias	Not applicable	Medium risk of bias	High risk of bias	Medium risk of bias	Overall high risk of bias	NA	Medium
27	27-PycnanthusAngolensisTrees	Low risk of bias	Low risk of bias	Low risk of bias	Not applicable	Medium risk of bias	High risk of bias	Medium risk of bias	Overall high risk of bias	NA	Medium
29	29-Saplingtotal	Low risk of bias	Low risk of bias	Low risk of bias	Not applicable	Medium risk of bias	Medium risk of bias	Medium risk of bias	Overall medium risk of bias	NA	High
29	29-SeedlingRichness	Low risk of bias	Low risk of bias	Low risk of bias	Not applicable	Medium risk of bias	Medium risk of bias	Medium risk of bias	Overall medium risk of bias	NA	High
31	31-1994SillonDelReyO.europaea	Low risk of bias	Medium risk of bias	Low risk of bias	Not applicable	Medium risk of bias	High risk of bias	Medium risk of bias	Overall high risk of bias	High	NA
31	31-1994SillonDelReyP.terebinthus	Low risk of bias	Medium risk of bias	Low risk of bias	Not applicable	Medium risk of bias	High risk of bias	Medium risk of bias	Overall high risk of bias	High	NA
31	31-1994LaParillaO.europaea	Low risk of bias	Medium risk of bias	Low risk of bias	Not applicable	Medium risk of bias	High risk of bias	Medium risk of bias	Overall high risk of bias	High	NA
31	31-1994LaParillaP.terebinthus	Low risk of bias	Medium risk of bias	Low risk of bias	Not applicable	Medium risk of bias	High risk of bias	Medium risk of bias	Overall high risk of bias	High	NA
31	31-1994LaParillaR.lycioides	Low risk of bias	Medium risk of bias	Low risk of bias	Not applicable	Medium risk of bias	High risk of bias	Medium risk of bias	Overall high risk of bias	High	NA
31	31-1994LaParillaQ.coccifera	Low risk of bias	Medium risk of bias	Low risk of bias	Not applicable	Medium risk of bias	High risk of bias	Medium risk of bias	Overall high risk of bias	High	NA
31	31-1994LaParillaP.latifolia	Low risk of bias	Medium risk of bias	Low risk of bias	Not applicable	Medium risk of bias	High risk of bias	Medium risk of bias	Overall high risk of bias	High	NA
31	31-1997LaParillaO.europaea	Low risk of bias	Medium risk of bias	Low risk of bias	Not applicable	Medium risk of bias	High risk of bias	Medium risk of bias	Overall high risk of bias	High	NA
31	31-1997LaParillaP.terebinthus	Low risk of bias	Medium risk of bias	Low risk of bias	Not applicable	Medium risk of bias	High risk of bias	Medium risk of bias	Overall high risk of bias	High	NA
31	31-1997LaParillaQ.coccifera	Low risk of bias	Medium risk of bias	Low risk of bias	Not applicable	Medium risk of bias	High risk of bias	Medium risk of bias	Overall high risk of bias	High	NA
31	31-1997LaParillaP.latifolia	Low risk of bias	Medium risk of bias	Low risk of bias	Not applicable	Medium risk of bias	High risk of bias	Medium risk of bias	Overall high risk of bias	High	NA
32	32-BaseTrunk	Low risk of bias	Low risk of bias	Low risk of bias	Not applicable	Medium risk of bias	Low risk of bias	Medium risk of bias	Overall medium risk of bias	NA	Medium
32	32-CanopyPerimeter	Low risk of bias	Low risk of bias	Low risk of bias	Not applicable	Medium risk of bias	Low risk of bias	Medium risk of bias	Overall medium risk of bias	NA	Medium
33	33-J.sabinaFemales	High risk of bias	Low risk of bias	Low risk of bias	Not applicable	Medium risk of bias	Low risk of bias	Medium risk of bias	Overall high risk of bias	Medium	NA
33	33-J.sabinaMales	High risk of bias	Low risk of bias	Low risk of bias	Not applicable	Medium risk of bias	Low risk of bias	Medium risk of bias	Overall high risk of bias	Medium	NA
34	34-SeedRainBeech	High risk of bias	Medium risk of bias	Medium risk of bias	Not applicable	Medium risk of bias	Low risk of bias	Medium risk of bias	Overall high risk of bias	Medium	NA
34	34-SeedRainHawthorn	High risk of bias	Medium risk of bias	Medium risk of bias	Not applicable	Medium risk of bias	Low risk of bias	Medium risk of bias	Overall high risk of bias	Medium	NA
34	34-SeedRainHollyFemale	High risk of bias	Medium risk of bias	Medium risk of bias	Not applicable	Medium risk of bias	Low risk of bias	Medium risk of bias	Overall high risk of bias	Medium	NA
34	34-SeedRainHollyMale	High risk of bias	Medium risk of bias	Medium risk of bias	Not applicable	Medium risk of bias	Low risk of bias	Medium risk of bias	Overall high risk of bias	Medium	NA
34	34-SeedlingDensityBeech	High risk of bias	Low risk of bias	Medium risk of bias	Not applicable	Medium risk of bias	Low risk of bias	Medium risk of bias	Overall high risk of bias	NA	Medium
34	34-SeedlingDensityHawthorn	High risk of bias	Low risk of bias	Medium risk of bias	Not applicable	Medium risk of bias	Low risk of bias	Medium risk of bias	Overall high risk of bias	NA	Medium
34	34-SeedlingDensityHollyFemale	High risk of bias	Low risk of bias	Medium risk of bias	Not applicable	Medium risk of bias	Low risk of bias	Medium risk of bias	Overall high risk of bias	NA	Medium
34	34-SeedlingDensityHollyMale	High risk of bias	Low risk of bias	Medium risk of bias	Not applicable	Medium risk of bias	Low risk of bias	Medium risk of bias	Overall high risk of bias	NA	Medium
36	36-SeedRain	Low risk of bias	Low risk of bias	Low risk of bias	Not applicable	Medium risk of bias	Low risk of bias	Medium risk of bias	Overall medium risk of bias	High	NA
36	36-Seedling-nyel	Low risk of bias	Low risk of bias	Low risk of bias	Not applicable	Medium risk of bias	Low risk of bias	Medium risk of bias	Overall medium risk of bias	NA	Low
37	37-Seedlings	Low risk of bias	Low risk of bias	Low risk of bias	Not applicable	Medium risk of bias	High risk of bias	Medium risk of bias	Overall high risk of bias	NA	Low
37	37-SeedRainAbundance	Low risk of bias	Low risk of bias	Low risk of bias	Not applicable	Medium risk of bias	High risk of bias	Medium risk of bias	Overall high risk of bias	Low	NA
37	37-SeedRainRichness	Low risk of bias	Low risk of bias	Low risk of bias	Not applicable	Medium risk of bias	High risk of bias	Medium risk of bias	Overall high risk of bias	Low	NA
39	39-SeedlingAbundanceCMSite	High risk of bias	Low risk of bias	Not applicable	High risk of bias	Medium risk of bias	Low risk of bias	Medium risk of bias	Overall high risk of bias	NA	High
39	39-SeedlingAbundanceBIOSite	High risk of bias	Low risk of bias	Not applicable	High risk of bias	Medium risk of bias	Low risk of bias	Medium risk of bias	Overall high risk of bias	NA	High
39	39-SeedlingAbundanceBOTSite	High risk of bias	Low risk of bias	Not applicable	High risk of bias	Medium risk of bias	Low risk of bias	Medium risk of bias	Overall high risk of bias	NA	High
40	40-SpeciesRichnessCM	High risk of bias	Low risk of bias	Low risk of bias	Not applicable	Medium risk of bias	Low risk of bias	Medium risk of bias	Overall high risk of bias	NA	High
40	40-SpeciesRichnessEM	High risk of bias	Low risk of bias	Low risk of bias	Not applicable	Medium risk of bias	Low risk of bias	Medium risk of bias	Overall high risk of bias	NA	High
40	40-SpeciesRichnessLM	High risk of bias	Low risk of bias	Low risk of bias	Not applicable	Medium risk of bias	Low risk of bias	Medium risk of bias	Overall high risk of bias	NA	High
40	40-SpeciesRichnessEC	High risk of bias	Low risk of bias	Low risk of bias	Not applicable	Medium risk of bias	Low risk of bias	Medium risk of bias	Overall high risk of bias	NA	High
40	40-SpeciesRichnessCL	High risk of bias	Low risk of bias	Low risk of bias	Not applicable	Medium risk of bias	Low risk of bias	Medium risk of bias	Overall high risk of bias	NA	High
40	40-SpeciesRichnessEL	High risk of bias	Low risk of bias	Low risk of bias	Not applicable	Medium risk of bias	Low risk of bias	Medium risk of bias	Overall high risk of bias	NA	High
40	40-SeedlingDensityCM	High risk of bias	Low risk of bias	Low risk of bias	Not applicable	Medium risk of bias	Low risk of bias	Medium risk of bias	Overall high risk of bias	NA	High
40	40-SeedlingDensityEM	High risk of bias	Low risk of bias	Low risk of bias	Not applicable	Medium risk of bias	Low risk of bias	Medium risk of bias	Overall high risk of bias	NA	High
40	40-SeedlingDensityLM	High risk of bias	Low risk of bias	Low risk of bias	Not applicable	Medium risk of bias	Low risk of bias	Medium risk of bias	Overall high risk of bias	NA	High
40	40-SeedlingDensityEC	High risk of bias	Low risk of bias	Low risk of bias	Not applicable	Medium risk of bias	Low risk of bias	Medium risk of bias	Overall high risk of bias	NA	High
40	40-SeedlingDensityCL	High risk of bias	Low risk of bias	Low risk of bias	Not applicable	Medium risk of bias	Low risk of bias	Medium risk of bias	Overall high risk of bias	NA	High
40	40-SeedlingDensityEL	High risk of bias	Low risk of bias	Low risk of bias	Not applicable	Medium risk of bias	Low risk of bias	Medium risk of bias	Overall high risk of bias	NA	High
41	41-CapeStFrancisThicketSpUnderMetalasia	High risk of bias	Low risk of bias	High risk of bias	Not applicable	Medium risk of bias	Low risk of bias	Medium risk of bias	Overall high risk of bias	NA	Low
41	41-CapeStFrancisThicketSpUnderThicket	High risk of bias	Low risk of bias	Low risk of bias	Not applicable	Medium risk of bias	Low risk of bias	Medium risk of bias	Overall high risk of bias	NA	Low
41	41-CapeStFrancisThicketSpUnderForest	High risk of bias	Low risk of bias	Low risk of bias	Not applicable	Medium risk of bias	Low risk of bias	Medium risk of bias	Overall high risk of bias	NA	Low
41	41-CapeStFrancisThicket/ForestSpUnderMetalasia	High risk of bias	Low risk of bias	High risk of bias	Not applicable	Medium risk of bias	Low risk of bias	Medium risk of bias	Overall high risk of bias	NA	Low
41	41-CapeStFrancisThicket/ForestSpUnderThicket	High risk of bias	Low risk of bias	Low risk of bias	Not applicable	Medium risk of bias	Low risk of bias	Medium risk of bias	Overall high risk of bias	NA	Low
41	41-CapeStFrancisThicket/ForestSpUnderForest	High risk of bias	Low risk of bias	Low risk of bias	Not applicable	Medium risk of bias	Low risk of bias	Medium risk of bias	Overall high risk of bias	NA	Low
41	41-CapeStFrancisForestSpUnderMetalasia	High risk of bias	Low risk of bias	High risk of bias	Not applicable	Medium risk of bias	Low risk of bias	Medium risk of bias	Overall high risk of bias	NA	Low
41	41-CapeStFrancisForestSpUnderThicket	High risk of bias	Low risk of bias	Low risk of bias	Not applicable	Medium risk of bias	Low risk of bias	Medium risk of bias	Overall high risk of bias	NA	Low
41	41-CapeStFrancisForestSpUnderForest	High risk of bias	Low risk of bias	Low risk of bias	Not applicable	Medium risk of bias	Low risk of bias	Medium risk of bias	Overall high risk of bias	NA	Low
41	41-CapeAgulhasThicket/ForestSpUnderFynbosEmergents	High risk of bias	Low risk of bias	Low risk of bias	Not applicable	Medium risk of bias	Low risk of bias	Medium risk of bias	Overall high risk of bias	NA	Low
41	41-CapeAgulhasThicket/ForestSpUnderThicket	High risk of bias	Low risk of bias	High risk of bias	Not applicable	Medium risk of bias	Low risk of bias	Medium risk of bias	Overall high risk of bias	NA	Low
41	41-CapeAgulhasThicket/ForestSpUnderForest	High risk of bias	Low risk of bias	Low risk of bias	Not applicable	Medium risk of bias	Low risk of bias	Medium risk of bias	Overall high risk of bias	NA	Low
41	41-CapePointThicketSpUnderFineLeafEmergents	High risk of bias	Low risk of bias	Low risk of bias	Not applicable	Medium risk of bias	Low risk of bias	Medium risk of bias	Overall high risk of bias	NA	Low
41	41-CapePointThicketSpUnderBroadLeafEmergents	High risk of bias	Low risk of bias	Low risk of bias	Not applicable	Medium risk of bias	Low risk of bias	Medium risk of bias	Overall high risk of bias	NA	Low
41	41-CapePointThicketSpUnderThicket	High risk of bias	Low risk of bias	High risk of bias	Not applicable	Medium risk of bias	Low risk of bias	Medium risk of bias	Overall high risk of bias	NA	Low
41	41-CapePointThicketSpUnderForest	High risk of bias	Low risk of bias	Low risk of bias	Not applicable	Medium risk of bias	Low risk of bias	Medium risk of bias	Overall high risk of bias	NA	Low
41	41-CapePointThicket/ForestSpUnderFineLeafEmergents	High risk of bias	Low risk of bias	Low risk of bias	Not applicable	Medium risk of bias	Low risk of bias	Medium risk of bias	Overall high risk of bias	NA	Low
41	41-CapePointThicket/ForestSpUnderBroadLeafEmergents	High risk of bias	Low risk of bias	Low risk of bias	Not applicable	Medium risk of bias	Low risk of bias	Medium risk of bias	Overall high risk of bias	NA	Low
41	41-CapePointThicket/ForestSpUnderThicket	High risk of bias	Low risk of bias	High risk of bias	Not applicable	Medium risk of bias	Low risk of bias	Medium risk of bias	Overall high risk of bias	NA	Low
41	41-CapePointThicket/ForestSpUnderForest	High risk of bias	Low risk of bias	Low risk of bias	Not applicable	Medium risk of bias	Low risk of bias	Medium risk of bias	Overall high risk of bias	NA	Low
41	41-CapePointForestSpUnderFineLeafEmergents	High risk of bias	Low risk of bias	Low risk of bias	Not applicable	Medium risk of bias	Low risk of bias	Medium risk of bias	Overall high risk of bias	NA	Low
41	41-CapePointForestSpUnderBroadLeafEmergents	High risk of bias	Low risk of bias	Low risk of bias	Not applicable	Medium risk of bias	Low risk of bias	Medium risk of bias	Overall high risk of bias	NA	Low
41	41-CapePointForestSpUnderThicket	High risk of bias	Low risk of bias	High risk of bias	Not applicable	Medium risk of bias	Low risk of bias	Medium risk of bias	Overall high risk of bias	NA	Low
41	41-CapePointForestSpUnderForest	High risk of bias	Low risk of bias	Low risk of bias	Not applicable	Medium risk of bias	Low risk of bias	Medium risk of bias	Overall high risk of bias	NA	Low
42	42-Argentina1998	Low risk of bias	Low risk of bias	Low risk of bias	Not applicable	Medium risk of bias	Low risk of bias	Medium risk of bias	Overall medium risk of bias	Medium	NA
43	43-RiparianAgricultureNumberofSeeds	Low risk of bias	Low risk of bias	Not applicable	Low risk of bias	Medium risk of bias	Low risk of bias	Medium risk of bias	Overall medium risk of bias	Medium	NA
43	43-RiparianPastureNumberofSeeds	Low risk of bias	Low risk of bias	Not applicable	Low risk of bias	Medium risk of bias	Low risk of bias	Medium risk of bias	Overall medium risk of bias	Medium	NA
43	43-RiparianAgricultureNumberofSpecies	Low risk of bias	Low risk of bias	Not applicable	Low risk of bias	Medium risk of bias	Low risk of bias	Medium risk of bias	Overall medium risk of bias	Medium	NA
43	43-RiparianPastureNumberofSpecies	Low risk of bias	Low risk of bias	Not applicable	Low risk of bias	Medium risk of bias	Low risk of bias	Medium risk of bias	Overall medium risk of bias	Medium	NA
43	43-Sub-montaneAgricultureNumberofSeeds	Low risk of bias	Low risk of bias	Not applicable	Low risk of bias	Medium risk of bias	Low risk of bias	Medium risk of bias	Overall medium risk of bias	Medium	NA
43	43-Sub-montanePastureNumberofSeeds	Low risk of bias	Low risk of bias	Not applicable	Low risk of bias	Medium risk of bias	Low risk of bias	Medium risk of bias	Overall medium risk of bias	Medium	NA
43	43-Sub-montaneAgricultureNumberofSpecies	Low risk of bias	Low risk of bias	Not applicable	Low risk of bias	Medium risk of bias	Low risk of bias	Medium risk of bias	Overall medium risk of bias	Medium	NA
43	43-Sub-montanePastureNumberofSpecies	Low risk of bias	Low risk of bias	Not applicable	Low risk of bias	Medium risk of bias	Low risk of bias	Medium risk of bias	Overall medium risk of bias	Medium	NA
46	46-SeedlingDensityMaleTrees	High risk of bias	High risk of bias	Low risk of bias	Not applicable	High risk of bias	High risk of bias	High risk of bias	Overall high risk of bias	NA	Medium
46	46-SeedlingDensityFemaleTrees	High risk of bias	High risk of bias	Low risk of bias	Not applicable	High risk of bias	High risk of bias	High risk of bias	Overall high risk of bias	NA	Medium
47	47-SeedlingDensityAvocadosForestDependent	Low risk of bias	Low risk of bias	Low risk of bias	Not applicable	Medium risk of bias	Low risk of bias	Medium risk of bias	Overall medium risk of bias	NA	Medium
47	47-SeedlingDensityEucalyptusForestDependent	Low risk of bias	Low risk of bias	Low risk of bias	Not applicable	Medium risk of bias	Low risk of bias	Medium risk of bias	Overall medium risk of bias	NA	Medium
47	47-SeedlingDensityMangosForestDependent	Low risk of bias	Low risk of bias	Low risk of bias	Not applicable	Medium risk of bias	Low risk of bias	Medium risk of bias	Overall medium risk of bias	NA	Medium
47	47-SeedlingRichnessAvocadosForestDependent	Low risk of bias	Low risk of bias	Low risk of bias	Not applicable	Medium risk of bias	Low risk of bias	Medium risk of bias	Overall medium risk of bias	NA	Medium
47	47-SeedlingRichnessEucalyptusForestDependent	Low risk of bias	Low risk of bias	Low risk of bias	Not applicable	Medium risk of bias	Low risk of bias	Medium risk of bias	Overall medium risk of bias	NA	Medium
47	47-SeedlingRichnessMangosForestDependent	Low risk of bias	Low risk of bias	Low risk of bias	Not applicable	Medium risk of bias	Low risk of bias	Medium risk of bias	Overall medium risk of bias	NA	Medium
48	48-CloudlandENativePerch	High risk of bias	Low risk of bias	Not applicable	Low risk of bias	Medium risk of bias	Low risk of bias	Medium risk of bias	Overall high risk of bias	NA	Low
48	48-CloudlandENativeTree	High risk of bias	Low risk of bias	Not applicable	Low risk of bias	Medium risk of bias	Low risk of bias	Medium risk of bias	Overall high risk of bias	NA	Low
48	48-CloudlandWNativePerch	High risk of bias	Low risk of bias	Not applicable	Low risk of bias	Medium risk of bias	Low risk of bias	Medium risk of bias	Overall high risk of bias	NA	Low
48	48-CloudlandWNativeDeadClump	High risk of bias	Low risk of bias	Not applicable	Low risk of bias	Medium risk of bias	Low risk of bias	Medium risk of bias	Overall high risk of bias	NA	Low
48	48-CloudlandWNativeTree	High risk of bias	Low risk of bias	Not applicable	Low risk of bias	Medium risk of bias	Low risk of bias	Medium risk of bias	Overall high risk of bias	NA	Low
49	49-SeedAbundanceArtificialPerches	Low risk of bias	Low risk of bias	Not applicable	Low risk of bias	High risk of bias	Low risk of bias	Medium risk of bias	Overall high risk of bias	Medium	NA
49	49-SeedAbundancePaddockShrubs	Low risk of bias	Low risk of bias	Low risk of bias	Not applicable	Medium risk of bias	Low risk of bias	Medium risk of bias	Overall medium risk of bias	Medium	NA
49	49-SeedAbundanceDuneShrubs	Low risk of bias	Low risk of bias	Low risk of bias	Not applicable	Medium risk of bias	Low risk of bias	Medium risk of bias	Overall medium risk of bias	Medium	NA
49	49-SeedRichnessArtificialPerches	Low risk of bias	Low risk of bias	Not applicable	Low risk of bias	High risk of bias	Low risk of bias	Medium risk of bias	Overall high risk of bias	Medium	NA
49	49-SeedRichnessPaddockShrubs	Low risk of bias	Low risk of bias	Low risk of bias	Not applicable	Medium risk of bias	Low risk of bias	Medium risk of bias	Overall medium risk of bias	Medium	NA
49	49-SeedRichnessDuneShrubs	Low risk of bias	Low risk of bias	Low risk of bias	Not applicable	Medium risk of bias	Low risk of bias	Medium risk of bias	Overall medium risk of bias	Medium	NA
50	50-BocFru	Low risk of bias	Low risk of bias	Low risk of bias	Not applicable	Medium risk of bias	Low risk of bias	Medium risk of bias	Overall medium risk of bias	High	NA
50	50-Dead	Low risk of bias	Low risk of bias	Low risk of bias	Not applicable	Medium risk of bias	Low risk of bias	Medium risk of bias	Overall medium risk of bias	High	NA
50	50-DioSan	Low risk of bias	Low risk of bias	Low risk of bias	Not applicable	Medium risk of bias	Low risk of bias	Medium risk of bias	Overall medium risk of bias	High	NA
50	50-PleAuw	Low risk of bias	Low risk of bias	Low risk of bias	Not applicable	Medium risk of bias	Low risk of bias	Medium risk of bias	Overall medium risk of bias	High	NA
50	50-ReySan	Low risk of bias	Low risk of bias	Low risk of bias	Not applicable	Medium risk of bias	Low risk of bias	Medium risk of bias	Overall medium risk of bias	High	NA
50	50-SanEll	Low risk of bias	Low risk of bias	Low risk of bias	Not applicable	Medium risk of bias	Low risk of bias	Medium risk of bias	Overall medium risk of bias	High	NA
52	52-heelemannnaturereserve	High risk of bias	Low risk of bias	Not applicable	Low risk of bias	Medium risk of bias	Low risk of bias	Medium risk of bias	Overall high risk of bias	Low	NA
52	52-heelemannwineestate	High risk of bias	Low risk of bias	Not applicable	Low risk of bias	Medium risk of bias	Low risk of bias	Medium risk of bias	Overall high risk of bias	Low	NA
53	53-guerra-lostuxtlas	High risk of bias	Low risk of bias	Low risk of bias	Not applicable	Medium risk of bias	Medium risk of bias	Medium risk of bias	Overall high risk of bias	NA	High
53	53-guerra-uxpanapa	High risk of bias	Low risk of bias	Low risk of bias	Not applicable	Medium risk of bias	Medium risk of bias	Medium risk of bias	Overall high risk of bias	NA	High
54	54-Goncalves-Area1preserved	High risk of bias	Low risk of bias	Not applicable	Low risk of bias	Medium risk of bias	Medium risk of bias	Medium risk of bias	Overall high risk of bias	Low	NA
54	54-Goncalves-Area2perturbed	High risk of bias	Low risk of bias	Not applicable	Low risk of bias	Medium risk of bias	Medium risk of bias	Medium risk of bias	Overall high risk of bias	Low	NA
55	55-seed-arbutus	High risk of bias	Low risk of bias	Low risk of bias	Not applicable	Medium risk of bias	Low risk of bias	Medium risk of bias	Overall high risk of bias	High	NA
55	55-seed-juniperus	High risk of bias	Low risk of bias	Low risk of bias	Not applicable	Medium risk of bias	Low risk of bias	Medium risk of bias	Overall high risk of bias	High	NA
55	55-seed-smilax	High risk of bias	Low risk of bias	Low risk of bias	Not applicable	Medium risk of bias	Low risk of bias	Medium risk of bias	Overall high risk of bias	High	NA
55	55-seed-phillyrea	High risk of bias	Low risk of bias	Low risk of bias	Not applicable	Medium risk of bias	Low risk of bias	Medium risk of bias	Overall high risk of bias	High	NA
55	55-seed-viburnum	High risk of bias	Low risk of bias	Low risk of bias	Not applicable	Medium risk of bias	Low risk of bias	Medium risk of bias	Overall high risk of bias	High	NA
55	55-seed-pistacia	High risk of bias	Low risk of bias	Low risk of bias	Not applicable	Medium risk of bias	Low risk of bias	Medium risk of bias	Overall high risk of bias	High	NA
55	55-seed-Rosmarinus	High risk of bias	Low risk of bias	Low risk of bias	Not applicable	Medium risk of bias	Low risk of bias	Medium risk of bias	Overall high risk of bias	High	NA
55	55-seed-pistacia-male	High risk of bias	Low risk of bias	Low risk of bias	Not applicable	Medium risk of bias	Low risk of bias	Medium risk of bias	Overall high risk of bias	High	NA
55	55-seed-Quercus	High risk of bias	Low risk of bias	Low risk of bias	Not applicable	Medium risk of bias	Low risk of bias	Medium risk of bias	Overall high risk of bias	High	NA
55	55-seedling-phillyrea	High risk of bias	Low risk of bias	Low risk of bias	Not applicable	Medium risk of bias	High risk of bias	Medium risk of bias	Overall high risk of bias	NA	High
55	55-seedling-pistacia-male	High risk of bias	Low risk of bias	Low risk of bias	Not applicable	Medium risk of bias	High risk of bias	Medium risk of bias	Overall high risk of bias	NA	High
55	55-seedling-juniperus	High risk of bias	Low risk of bias	Low risk of bias	Not applicable	Medium risk of bias	High risk of bias	Medium risk of bias	Overall high risk of bias	NA	High
55	55-seedling-rrosmarinus	High risk of bias	Low risk of bias	Low risk of bias	Not applicable	Medium risk of bias	High risk of bias	Medium risk of bias	Overall high risk of bias	NA	High
55	55-seedling-quercus	High risk of bias	Low risk of bias	Low risk of bias	Not applicable	Medium risk of bias	High risk of bias	Medium risk of bias	Overall high risk of bias	NA	High
55	55-seedling-arbutus	High risk of bias	Low risk of bias	Low risk of bias	Not applicable	Medium risk of bias	High risk of bias	Medium risk of bias	Overall high risk of bias	NA	High
55	55-seedling-smilax	High risk of bias	Low risk of bias	Low risk of bias	Not applicable	Medium risk of bias	High risk of bias	Medium risk of bias	Overall high risk of bias	NA	High
55	55-seedling-viburnum	High risk of bias	Low risk of bias	Low risk of bias	Not applicable	Medium risk of bias	High risk of bias	Medium risk of bias	Overall high risk of bias	NA	High
55	55-seedling-pistacia-female	High risk of bias	Low risk of bias	Low risk of bias	Not applicable	Medium risk of bias	High risk of bias	Medium risk of bias	Overall high risk of bias	NA	High
56	56-fujita-F.natalenesis	Medium risk of bias	Low risk of bias	Low risk of bias	Not applicable	Medium risk of bias	Low risk of bias	Medium risk of bias	Overall medium risk of bias	Medium	NA
56	56-fujita-B.floribunda	Low risk of bias	Low risk of bias	Low risk of bias	Not applicable	Medium risk of bias	Low risk of bias	Medium risk of bias	Overall medium risk of bias	Medium	NA
57	57-seedden	High risk of bias	Low risk of bias	Not applicable	Medium risk of bias	Medium risk of bias	Medium risk of bias	Medium risk of bias	Overall high risk of bias	Low	NA
57	57-seedrich	High risk of bias	Low risk of bias	Not applicable	Medium risk of bias	Medium risk of bias	Medium risk of bias	Medium risk of bias	Overall high risk of bias	Low	NA
57	57-seedlingabun-Ngrey	High risk of bias	Low risk of bias	Not applicable	Medium risk of bias	Medium risk of bias	Medium risk of bias	Medium risk of bias	Overall high risk of bias	NA	Low
57	57-seedlingrich-Ngrey	High risk of bias	Low risk of bias	Not applicable	Medium risk of bias	Medium risk of bias	Medium risk of bias	Medium risk of bias	Overall high risk of bias	NA	Low
57	57-seedlingabun+Ngrey	High risk of bias	Low risk of bias	Not applicable	Medium risk of bias	Medium risk of bias	Medium risk of bias	Medium risk of bias	Overall high risk of bias	NA	Low
57	57-seedlingrich+Ngrey	High risk of bias	Low risk of bias	Not applicable	Medium risk of bias	Medium risk of bias	Medium risk of bias	Medium risk of bias	Overall high risk of bias	NA	Low
57	57-seedlingabun-Nlight	High risk of bias	Low risk of bias	Not applicable	Medium risk of bias	Medium risk of bias	Medium risk of bias	Medium risk of bias	Overall high risk of bias	NA	Low
57	57-seedlingrich-Nlight	High risk of bias	Low risk of bias	Not applicable	Medium risk of bias	Medium risk of bias	Medium risk of bias	Medium risk of bias	Overall high risk of bias	NA	Low
57	57-seedlingabun+Nlight	High risk of bias	Low risk of bias	Not applicable	Medium risk of bias	Medium risk of bias	Medium risk of bias	Medium risk of bias	Overall high risk of bias	NA	Low
57	57-seedlingrich+Nlight	High risk of bias	Low risk of bias	Not applicable	Medium risk of bias	Medium risk of bias	Medium risk of bias	Medium risk of bias	Overall high risk of bias	NA	Low
58	58-pioneers-den	Low risk of bias	Medium risk of bias	Not applicable	Low risk of bias	Medium risk of bias	Low risk of bias	Medium risk of bias	Overall medium risk of bias	NA	High
58	58-pioneers-rich	Low risk of bias	Medium risk of bias	Not applicable	Low risk of bias	Medium risk of bias	Low risk of bias	Medium risk of bias	Overall medium risk of bias	NA	High
58	58-late-den	Low risk of bias	Medium risk of bias	Not applicable	Low risk of bias	Medium risk of bias	Low risk of bias	Medium risk of bias	Overall medium risk of bias	NA	High
58	58-late-rich	Low risk of bias	Medium risk of bias	Not applicable	Low risk of bias	Medium risk of bias	Low risk of bias	Medium risk of bias	Overall medium risk of bias	NA	High
59	59-Slocum-Cordia-seeden	Low risk of bias	Medium risk of bias	Low risk of bias	Not applicable	Medium risk of bias	Medium risk of bias	Medium risk of bias	Overall medium risk of bias	Low	NA
59	59-Slocum-Petaclethra-seeden	Low risk of bias	Medium risk of bias	Low risk of bias	Not applicable	Medium risk of bias	Medium risk of bias	Medium risk of bias	Overall medium risk of bias	Low	NA
59	59-Slocum-Cecropia-seeden	Low risk of bias	Medium risk of bias	Low risk of bias	Not applicable	Medium risk of bias	Medium risk of bias	Medium risk of bias	Overall medium risk of bias	Low	NA
59	59-Slucum-Ficus-seeden	Low risk of bias	Medium risk of bias	Low risk of bias	Not applicable	Medium risk of bias	Medium risk of bias	Medium risk of bias	Overall medium risk of bias	Low	NA
59	59-Slocum-Cordia	Low risk of bias	Medium risk of bias	Low risk of bias	Not applicable	Medium risk of bias	Medium risk of bias	Medium risk of bias	Overall medium risk of bias	Low	NA
59	59-Slocum-Petaclethra	Low risk of bias	Medium risk of bias	Low risk of bias	Not applicable	Medium risk of bias	Medium risk of bias	Medium risk of bias	Overall medium risk of bias	Low	NA
59	59-Slocum-Cecropia	Low risk of bias	Medium risk of bias	Low risk of bias	Not applicable	Medium risk of bias	Medium risk of bias	Medium risk of bias	Overall medium risk of bias	Low	NA
59	59-Slucum-Ficus	Low risk of bias	Medium risk of bias	Low risk of bias	Not applicable	Medium risk of bias	Medium risk of bias	Medium risk of bias	Overall medium risk of bias	Low	NA
60	60-density-shorttree	High risk of bias	Low risk of bias	Low risk of bias	Not applicable	Medium risk of bias	Medium risk of bias	Medium risk of bias	Overall high risk of bias	Low	NA
60	60-density-mediumtree	High risk of bias	Low risk of bias	Low risk of bias	Not applicable	Medium risk of bias	Medium risk of bias	Medium risk of bias	Overall high risk of bias	Low	NA
60	60-density-talltree	High risk of bias	Low risk of bias	Low risk of bias	Not applicable	Medium risk of bias	Medium risk of bias	Medium risk of bias	Overall high risk of bias	Low	NA
60	60-rich-shorttree	High risk of bias	Low risk of bias	Low risk of bias	Not applicable	Medium risk of bias	Medium risk of bias	Medium risk of bias	Overall high risk of bias	Low	NA
60	60-rich-mediumtree	High risk of bias	Low risk of bias	Low risk of bias	Not applicable	Medium risk of bias	Medium risk of bias	Medium risk of bias	Overall high risk of bias	Low	NA
60	60-rich-talltree	High risk of bias	Low risk of bias	Low risk of bias	Not applicable	Medium risk of bias	Medium risk of bias	Medium risk of bias	Overall high risk of bias	Low	NA
62	62-pioneer	Low risk of bias	Low risk of bias	Not applicable	Low risk of bias	Medium risk of bias	High risk of bias	Medium risk of bias	Overall high risk of bias	Medium	NA
62	62-earlysecondary	Low risk of bias	Low risk of bias	Not applicable	Low risk of bias	Medium risk of bias	High risk of bias	Medium risk of bias	Overall high risk of bias	Medium	NA
62	62-latesecondary	Low risk of bias	Low risk of bias	Not applicable	Low risk of bias	Medium risk of bias	High risk of bias	Medium risk of bias	Overall high risk of bias	Medium	NA
62	62-climax	Low risk of bias	Low risk of bias	Not applicable	Low risk of bias	Medium risk of bias	High risk of bias	Medium risk of bias	Overall high risk of bias	Medium	NA
65	65-seedden-Berberis-shrub	Low risk of bias	Low risk of bias	Not applicable	Low risk of bias	Medium risk of bias	Low risk of bias	Medium risk of bias	Overall medium risk of bias	Medium	NA
65	65-seedden-Drimys-shrub	Low risk of bias	Low risk of bias	Not applicable	Low risk of bias	Medium risk of bias	Low risk of bias	Medium risk of bias	Overall medium risk of bias	Medium	NA
65	65-seedden-Baccharis-shrub	Low risk of bias	Low risk of bias	Not applicable	Low risk of bias	Medium risk of bias	Low risk of bias	Medium risk of bias	Overall medium risk of bias	Medium	NA
65	65-seedden-Berberis-tree	Low risk of bias	Low risk of bias	Not applicable	Low risk of bias	Medium risk of bias	Low risk of bias	Medium risk of bias	Overall medium risk of bias	Medium	NA
65	65-seedden-Drimys-tree	Low risk of bias	Low risk of bias	Not applicable	Low risk of bias	Medium risk of bias	Low risk of bias	Medium risk of bias	Overall medium risk of bias	Medium	NA
65	65-seedden-Baccharis-tree	Low risk of bias	Low risk of bias	Not applicable	Low risk of bias	Medium risk of bias	Low risk of bias	Medium risk of bias	Overall medium risk of bias	Medium	NA
65	65-seedrich-shrub	Low risk of bias	Low risk of bias	Not applicable	Low risk of bias	Medium risk of bias	Low risk of bias	Medium risk of bias	Overall medium risk of bias	Medium	NA
65	65-seedrich-tree	Low risk of bias	Low risk of bias	Not applicable	Low risk of bias	Medium risk of bias	Low risk of bias	Medium risk of bias	Overall medium risk of bias	Medium	NA
65	65-seedling	Low risk of bias	Low risk of bias	Not applicable	Low risk of bias	Medium risk of bias	Low risk of bias	Medium risk of bias	Overall medium risk of bias	NA	Medium
66	66-P1-J-density	Low risk of bias	Low risk of bias	Not applicable	Low risk of bias	Medium risk of bias	Low risk of bias	Medium risk of bias	Overall medium risk of bias	Low	NA
66	66-P1-C-density	Low risk of bias	Low risk of bias	Not applicable	Low risk of bias	Medium risk of bias	Low risk of bias	Medium risk of bias	Overall medium risk of bias	Low	NA
66	66-P1-Vg-density	Low risk of bias	Low risk of bias	Not applicable	Low risk of bias	Medium risk of bias	Low risk of bias	Medium risk of bias	Overall medium risk of bias	Low	NA
66	66-P1-mixed-density	Low risk of bias	Low risk of bias	Not applicable	Low risk of bias	Medium risk of bias	Low risk of bias	Medium risk of bias	Overall medium risk of bias	Low	NA
66	66-P2-T-density	Low risk of bias	Low risk of bias	Not applicable	Low risk of bias	Medium risk of bias	Low risk of bias	Medium risk of bias	Overall medium risk of bias	Low	NA
66	66-P2-V-density	Low risk of bias	Low risk of bias	Not applicable	Low risk of bias	Medium risk of bias	Low risk of bias	Medium risk of bias	Overall medium risk of bias	Low	NA
66	66-P2-D-density	Low risk of bias	Low risk of bias	Not applicable	Low risk of bias	Medium risk of bias	Low risk of bias	Medium risk of bias	Overall medium risk of bias	Low	NA
66	66-P2-mixed-density	Low risk of bias	Low risk of bias	Not applicable	Low risk of bias	Medium risk of bias	Low risk of bias	Medium risk of bias	Overall medium risk of bias	Low	NA
66	66-P3-B-density	Low risk of bias	Low risk of bias	Not applicable	Low risk of bias	Medium risk of bias	Low risk of bias	Medium risk of bias	Overall medium risk of bias	Low	NA
66	66-P3-H-density	Low risk of bias	Low risk of bias	Not applicable	Low risk of bias	Medium risk of bias	Low risk of bias	Medium risk of bias	Overall medium risk of bias	Low	NA
66	66-P3-Vf-density	Low risk of bias	Low risk of bias	Not applicable	Low risk of bias	Medium risk of bias	Low risk of bias	Medium risk of bias	Overall medium risk of bias	Low	NA
66	66-P3-mixed-density	Low risk of bias	Low risk of bias	Not applicable	Low risk of bias	Medium risk of bias	Low risk of bias	Medium risk of bias	Overall medium risk of bias	Low	NA
66	66-P1-J-rich	Low risk of bias	Low risk of bias	Not applicable	Low risk of bias	Medium risk of bias	Low risk of bias	Medium risk of bias	Overall medium risk of bias	Low	NA
66	66-P1-C-rich	Low risk of bias	Low risk of bias	Not applicable	Low risk of bias	Medium risk of bias	Low risk of bias	Medium risk of bias	Overall medium risk of bias	Low	NA
66	66-P1-Vg-rich	Low risk of bias	Low risk of bias	Not applicable	Low risk of bias	Medium risk of bias	Low risk of bias	Medium risk of bias	Overall medium risk of bias	Low	NA
66	66-P1-mixed-rich	Low risk of bias	Low risk of bias	Not applicable	Low risk of bias	Medium risk of bias	Low risk of bias	Medium risk of bias	Overall medium risk of bias	Low	NA
66	66-P2-T-rich	Low risk of bias	Low risk of bias	Not applicable	Low risk of bias	Medium risk of bias	Low risk of bias	Medium risk of bias	Overall medium risk of bias	Low	NA
66	66-P2-V-rich	Low risk of bias	Low risk of bias	Not applicable	Low risk of bias	Medium risk of bias	Low risk of bias	Medium risk of bias	Overall medium risk of bias	Low	NA
66	66-P2-D-rich	Low risk of bias	Low risk of bias	Not applicable	Low risk of bias	Medium risk of bias	Low risk of bias	Medium risk of bias	Overall medium risk of bias	Low	NA
66	66-P2-mixed-rich	Low risk of bias	Low risk of bias	Not applicable	Low risk of bias	Medium risk of bias	Low risk of bias	Medium risk of bias	Overall medium risk of bias	Low	NA
66	66-P3-B-rich	Low risk of bias	Low risk of bias	Not applicable	Low risk of bias	Medium risk of bias	Low risk of bias	Medium risk of bias	Overall medium risk of bias	Low	NA
66	66-P3-H-rich	Low risk of bias	Low risk of bias	Not applicable	Low risk of bias	Medium risk of bias	Low risk of bias	Medium risk of bias	Overall medium risk of bias	Low	NA
66	66-P3-Vf-rich	Low risk of bias	Low risk of bias	Not applicable	Low risk of bias	Medium risk of bias	Low risk of bias	Medium risk of bias	Overall medium risk of bias	Low	NA
66	66-P3-mixed-rich	Low risk of bias	Low risk of bias	Not applicable	Low risk of bias	Medium risk of bias	Low risk of bias	Medium risk of bias	Overall medium risk of bias	Low	NA
67	67-Trap1_near_trunk	High risk of bias	Medium risk of bias	Low risk of bias	Not applicable	Medium risk of bias	High risk of bias	Medium risk of bias	Overall high risk of bias	Low	NA
67	67-Trap2_under_crown	High risk of bias	Medium risk of bias	Low risk of bias	Not applicable	Medium risk of bias	High risk of bias	Medium risk of bias	Overall high risk of bias	Low	NA
68	68-Branco-ArtificialPerch	High risk of bias	Low risk of bias	Not applicable	Low risk of bias	Medium risk of bias	High risk of bias	Medium risk of bias	Overall high risk of bias	Low	NA
68	68-Branco-NaturalPerch	High risk of bias	Low risk of bias	Medium risk of bias	Not applicable	Medium risk of bias	High risk of bias	Medium risk of bias	Overall high risk of bias	Low	NA
69	69-Sritongchuay-tree	Low risk of bias	Medium risk of bias	Low risk of bias	Not applicable	Medium risk of bias	Low risk of bias	Medium risk of bias	Overall medium risk of bias	High	NA
69	69-Sritongchuay-shrub	Low risk of bias	Medium risk of bias	Low risk of bias	Not applicable	Medium risk of bias	Low risk of bias	Medium risk of bias	Overall medium risk of bias	High	NA
70	70-Indo-seedden	High risk of bias	Low risk of bias	Low risk of bias	Not applicable	Medium risk of bias	Low risk of bias	Medium risk of bias	Overall high risk of bias	Low	NA
70	70-Indo-seedrich	High risk of bias	Low risk of bias	Low risk of bias	Not applicable	Medium risk of bias	Low risk of bias	Medium risk of bias	Overall high risk of bias	Low	NA
71	71-Au-isolatedtrees	High risk of bias	Low risk of bias	Low risk of bias	Not applicable	Medium risk of bias	Low risk of bias	Medium risk of bias	Overall high risk of bias	Medium	NA
71	71-Au-isolatedshrubs-female	High risk of bias	Low risk of bias	Low risk of bias	Not applicable	Medium risk of bias	Low risk of bias	Medium risk of bias	Overall high risk of bias	Medium	NA
71	71-Au-isolatedshrubs-male	High risk of bias	Low risk of bias	Low risk of bias	Not applicable	Medium risk of bias	Low risk of bias	Medium risk of bias	Overall high risk of bias	Medium	NA
72	72-male-Myrs-seeden	High risk of bias	Low risk of bias	Low risk of bias	Not applicable	Medium risk of bias	Low risk of bias	Medium risk of bias	Overall high risk of bias	Low	NA
72	72-female-Myrs-seeden	High risk of bias	Low risk of bias	Low risk of bias	Not applicable	Medium risk of bias	Low risk of bias	Medium risk of bias	Overall high risk of bias	Low	NA
72	72-male-Myrs	High risk of bias	Low risk of bias	Low risk of bias	Not applicable	Medium risk of bias	Low risk of bias	Medium risk of bias	Overall high risk of bias	Low	NA
72	72-female-Myrs	High risk of bias	Low risk of bias	Low risk of bias	Not applicable	Medium risk of bias	Low risk of bias	Medium risk of bias	Overall high risk of bias	Low	NA
73	73-den-large	Low risk of bias	Low risk of bias	Not applicable	Low risk of bias	Medium risk of bias	Low risk of bias	Medium risk of bias	Overall medium risk of bias	Medium	NA
73	73-den-medium	Low risk of bias	Low risk of bias	Not applicable	Low risk of bias	Medium risk of bias	Low risk of bias	Medium risk of bias	Overall medium risk of bias	Medium	NA
73	73-den-small	Low risk of bias	Low risk of bias	Not applicable	Low risk of bias	Medium risk of bias	Low risk of bias	Medium risk of bias	Overall medium risk of bias	Medium	NA
73	73-denshrub-large	Low risk of bias	Low risk of bias	Not applicable	Low risk of bias	Medium risk of bias	Low risk of bias	Medium risk of bias	Overall medium risk of bias	Medium	NA
73	73-denshrub-medium	Low risk of bias	Low risk of bias	Not applicable	Low risk of bias	Medium risk of bias	Low risk of bias	Medium risk of bias	Overall medium risk of bias	Medium	NA
73	73-denshrub-small	Low risk of bias	Low risk of bias	Not applicable	Low risk of bias	Medium risk of bias	Low risk of bias	Medium risk of bias	Overall medium risk of bias	Medium	NA
73	73-rich-large	Low risk of bias	Low risk of bias	Not applicable	Low risk of bias	Medium risk of bias	Low risk of bias	Medium risk of bias	Overall medium risk of bias	Medium	NA
73	73-rich-medium	Low risk of bias	Low risk of bias	Not applicable	Low risk of bias	Medium risk of bias	Low risk of bias	Medium risk of bias	Overall medium risk of bias	Medium	NA
73	73-rich-small	Low risk of bias	Low risk of bias	Not applicable	Low risk of bias	Medium risk of bias	Low risk of bias	Medium risk of bias	Overall medium risk of bias	Medium	NA
73	73-richshrub-large	Low risk of bias	Low risk of bias	Not applicable	Low risk of bias	Medium risk of bias	Low risk of bias	Medium risk of bias	Overall medium risk of bias	Medium	NA
73	73-richshrub-medium	Low risk of bias	Low risk of bias	Not applicable	Low risk of bias	Medium risk of bias	Low risk of bias	Medium risk of bias	Overall medium risk of bias	Medium	NA
73	73-richshrub-small	Low risk of bias	Low risk of bias	Not applicable	Low risk of bias	Medium risk of bias	Low risk of bias	Medium risk of bias	Overall medium risk of bias	Medium	NA
74	74-1998-WolfBranch-L.gabra	Low risk of bias	Low risk of bias	Low risk of bias	Not applicable	Medium risk of bias	Low risk of bias	Medium risk of bias	Overall medium risk of bias	Medium	NA
74	74-1998-SandyCreek-L.gabra	Low risk of bias	Low risk of bias	Low risk of bias	Not applicable	Medium risk of bias	Low risk of bias	Medium risk of bias	Overall medium risk of bias	Medium	NA
74	74-1999-WolfBranch-L.gabra	Low risk of bias	Low risk of bias	Low risk of bias	Not applicable	Medium risk of bias	Low risk of bias	Medium risk of bias	Overall medium risk of bias	Medium	NA
74	74-1999-SandyCreek-L.gabra	Low risk of bias	Low risk of bias	Low risk of bias	Not applicable	Medium risk of bias	Low risk of bias	Medium risk of bias	Overall medium risk of bias	Medium	NA
74	74-1998-WolfBranch-L.vomitoria	Low risk of bias	Low risk of bias	Low risk of bias	Not applicable	Medium risk of bias	Low risk of bias	Medium risk of bias	Overall medium risk of bias	Medium	NA
74	74-1998-SandyCreek-L.vomitoria	Low risk of bias	Low risk of bias	Low risk of bias	Not applicable	Medium risk of bias	Low risk of bias	Medium risk of bias	Overall medium risk of bias	Medium	NA
74	74-1999-WolfBranch-L.vomitoria	Low risk of bias	Low risk of bias	Low risk of bias	Not applicable	Medium risk of bias	Low risk of bias	Medium risk of bias	Overall medium risk of bias	Medium	NA
74	74-1999-SandyCreek-L.vomitoria	Low risk of bias	Low risk of bias	Low risk of bias	Not applicable	Medium risk of bias	Low risk of bias	Medium risk of bias	Overall medium risk of bias	Medium	NA
74	74-2001-SandyCreek-perch	Low risk of bias	Medium risk of bias	Not applicable	Low risk of bias	Medium risk of bias	Low risk of bias	Medium risk of bias	Overall medium risk of bias	NA	Medium
74	74-2003-SandyCreek-perch	Low risk of bias	Medium risk of bias	Not applicable	Low risk of bias	Medium risk of bias	Low risk of bias	Medium risk of bias	Overall medium risk of bias	NA	Medium
74	74-2001-Wolf-perch	Low risk of bias	Medium risk of bias	Not applicable	Low risk of bias	Medium risk of bias	Low risk of bias	Medium risk of bias	Overall medium risk of bias	NA	Medium
74	74-2003-Wolf-perch	Low risk of bias	Medium risk of bias	Not applicable	Low risk of bias	Medium risk of bias	Low risk of bias	Medium risk of bias	Overall medium risk of bias	NA	Medium
76	76-Soria1996	High risk of bias	Low risk of bias	Low risk of bias	Not applicable	Medium risk of bias	Medium risk of bias	Medium risk of bias	Overall high risk of bias	High	NA
76	76-Soria1997	High risk of bias	Low risk of bias	Low risk of bias	Not applicable	Medium risk of bias	Medium risk of bias	Medium risk of bias	Overall high risk of bias	High	NA
76	76-Madrid1997	High risk of bias	Low risk of bias	Low risk of bias	Not applicable	Medium risk of bias	Medium risk of bias	Medium risk of bias	Overall high risk of bias	High	NA
78	78-combinedsites	High risk of bias	Low risk of bias	Not applicable	High risk of bias	Medium risk of bias	Low risk of bias	Medium risk of bias	Overall high risk of bias	Medium	NA
79	79-MO-north	Low risk of bias	Low risk of bias	Not applicable	Low risk of bias	Medium risk of bias	Low risk of bias	Medium risk of bias	Overall medium risk of bias	NA	Medium
79	79-MO-south	Low risk of bias	Low risk of bias	Not applicable	Low risk of bias	Medium risk of bias	Low risk of bias	Medium risk of bias	Overall medium risk of bias	NA	Medium
79	79-SL&CA	Low risk of bias	Low risk of bias	Not applicable	Low risk of bias	Medium risk of bias	Low risk of bias	Medium risk of bias	Overall medium risk of bias	NA	Medium
81	81-Age25	Low risk of bias	Low risk of bias	Medium risk of bias	Not applicable	Medium risk of bias	Low risk of bias	Medium risk of bias	Overall medium risk of bias	NA	Low
81	81-Age50	Low risk of bias	Low risk of bias	Medium risk of bias	Not applicable	Medium risk of bias	Low risk of bias	Medium risk of bias	Overall medium risk of bias	NA	Low
82	82-seedden-allwoody	High risk of bias	Low risk of bias	Medium risk of bias	Not applicable	Medium risk of bias	Medium risk of bias	Medium risk of bias	Overall high risk of bias	Low	NA
82	82-seedlingrich-tree	High risk of bias	Low risk of bias	Medium risk of bias	Not applicable	Medium risk of bias	Low risk of bias	Medium risk of bias	Overall high risk of bias	NA	Low
82	82-seedlingrich-shrub	High risk of bias	Low risk of bias	Medium risk of bias	Not applicable	Medium risk of bias	Low risk of bias	Medium risk of bias	Overall high risk of bias	NA	Low
82	82-seedlingden-tree	High risk of bias	Low risk of bias	Medium risk of bias	Not applicable	Medium risk of bias	Low risk of bias	Medium risk of bias	Overall high risk of bias	NA	Low
82	82-seedlingden-shrub	High risk of bias	Low risk of bias	Medium risk of bias	Not applicable	Medium risk of bias	Low risk of bias	Medium risk of bias	Overall high risk of bias	NA	Low
85	85-	Low risk of bias	Low risk of bias	Not applicable	Low risk of bias	Medium risk of bias	Low risk of bias	Medium risk of bias	Overall medium risk of bias	High	NA
86	86-Olea	High risk of bias	Low risk of bias	Low risk of bias	Not applicable	Medium risk of bias	Low risk of bias	Medium risk of bias	Overall high risk of bias	High	NA
86	86-Prunus	High risk of bias	Low risk of bias	Low risk of bias	Not applicable	Medium risk of bias	Low risk of bias	Medium risk of bias	Overall high risk of bias	High	NA
87	87-Tafua-burned-seedlingden	Low risk of bias	Low risk of bias	Low risk of bias	Not applicable	Medium risk of bias	Low risk of bias	Medium risk of bias	Overall medium risk of bias	NA	Low
87	87-Tafua-crater--seedlingden	Low risk of bias	Low risk of bias	Low risk of bias	Not applicable	Medium risk of bias	Low risk of bias	Medium risk of bias	Overall medium risk of bias	NA	Low
87	87-Tafua-burned	Low risk of bias	Low risk of bias	Low risk of bias	Not applicable	Medium risk of bias	Low risk of bias	Medium risk of bias	Overall medium risk of bias	NA	Low
87	87-Tafua-crater	Low risk of bias	Low risk of bias	Low risk of bias	Not applicable	Medium risk of bias	Low risk of bias	Medium risk of bias	Overall medium risk of bias	NA	Low
87	87-Falealupo-1993-seeden	Low risk of bias	Medium risk of bias	Low risk of bias	Not applicable	Medium risk of bias	High risk of bias	Medium risk of bias	Overall high risk of bias	Low	NA
87	87-Falealupo-1998-seeden	Low risk of bias	Medium risk of bias	Low risk of bias	Not applicable	Medium risk of bias	High risk of bias	Medium risk of bias	Overall high risk of bias	Low	NA
87	87-Falealupo-1993	Low risk of bias	Medium risk of bias	Low risk of bias	Not applicable	Medium risk of bias	High risk of bias	Medium risk of bias	Overall high risk of bias	Low	NA
87	87-Falealupo-1998	Low risk of bias	Medium risk of bias	Low risk of bias	Not applicable	Medium risk of bias	High risk of bias	Medium risk of bias	Overall high risk of bias	Low	NA
88	88-seeden-Gliricidia	Low risk of bias	Low risk of bias	Not applicable	Low risk of bias	Medium risk of bias	Low risk of bias	Medium risk of bias	Overall medium risk of bias	Medium	NA
88	88-seeden-Bursera	Low risk of bias	Low risk of bias	Not applicable	Low risk of bias	Medium risk of bias	Low risk of bias	Medium risk of bias	Overall medium risk of bias	Medium	NA
88	88-seedrich-Gliricidia	Low risk of bias	Low risk of bias	Not applicable	Low risk of bias	Medium risk of bias	Low risk of bias	Medium risk of bias	Overall medium risk of bias	Medium	NA
88	88-seedrich-Bursera	Low risk of bias	Low risk of bias	Not applicable	Low risk of bias	Medium risk of bias	Low risk of bias	Medium risk of bias	Overall medium risk of bias	Medium	NA
88	88-seedlingrich-Gliricidia	Low risk of bias	Medium risk of bias	Not applicable	High risk of bias	Medium risk of bias	Medium risk of bias	Medium risk of bias	Overall high risk of bias	NA	Medium
88	88-seedlingrich-Bursera	Low risk of bias	Medium risk of bias	Not applicable	High risk of bias	Medium risk of bias	Medium risk of bias	Medium risk of bias	Overall high risk of bias	NA	Medium
88	88-seedlingden-Gliricidia	Low risk of bias	Medium risk of bias	Not applicable	High risk of bias	Medium risk of bias	Medium risk of bias	Medium risk of bias	Overall high risk of bias	NA	Medium
88	88-seedlingden-Bursera	Low risk of bias	Medium risk of bias	Not applicable	High risk of bias	Medium risk of bias	Medium risk of bias	Medium risk of bias	Overall high risk of bias	NA	Medium
89	89-	High risk of bias	High risk of bias	Low risk of bias	Not applicable	Medium risk of bias	High risk of bias	Medium risk of bias	Overall high risk of bias	Low	NA
91	91-seedtotal-SAP	High risk of bias	Medium risk of bias	Not applicable	Low risk of bias	Medium risk of bias	Medium risk of bias	Medium risk of bias	Overall high risk of bias	High	NA
91	91-seedtotal-EAP	High risk of bias	Medium risk of bias	Not applicable	Low risk of bias	Medium risk of bias	Medium risk of bias	Medium risk of bias	Overall high risk of bias	High	NA
91	91-seedtotal-NP	High risk of bias	Medium risk of bias	Medium risk of bias	Not applicable	Medium risk of bias	Medium risk of bias	Medium risk of bias	Overall high risk of bias	High	NA
95	95-brushwood	High risk of bias	Low risk of bias	Not applicable	Low risk of bias	Medium risk of bias	Low risk of bias	Medium risk of bias	Overall high risk of bias	NA	Low
95	95-brush&perch	High risk of bias	Low risk of bias	Not applicable	Low risk of bias	Medium risk of bias	Low risk of bias	Medium risk of bias	Overall high risk of bias	NA	Low
97	97-nurse	Low risk of bias	Low risk of bias	Low risk of bias	Not applicable	Medium risk of bias	High risk of bias	Medium risk of bias	Overall high risk of bias	NA	Low
98	98-2006forest-island	High risk of bias	Low risk of bias	Low risk of bias	Not applicable	Medium risk of bias	Low risk of bias	Medium risk of bias	Overall high risk of bias	High	NA
98	98-2006woody-GV	High risk of bias	Low risk of bias	Low risk of bias	Not applicable	Medium risk of bias	Low risk of bias	Medium risk of bias	Overall high risk of bias	High	NA
98	98-2006woody-NGV	High risk of bias	Low risk of bias	Low risk of bias	Not applicable	Medium risk of bias	Low risk of bias	Medium risk of bias	Overall high risk of bias	High	NA
98	98-2008forest-island	High risk of bias	Low risk of bias	Low risk of bias	Not applicable	Medium risk of bias	Low risk of bias	Medium risk of bias	Overall high risk of bias	High	NA
98	98-2008woody-GV	High risk of bias	Low risk of bias	Low risk of bias	Not applicable	Medium risk of bias	Low risk of bias	Medium risk of bias	Overall high risk of bias	High	NA
98	98-2008woody-NGV	High risk of bias	Low risk of bias	Low risk of bias	Not applicable	Medium risk of bias	Low risk of bias	Medium risk of bias	Overall high risk of bias	High	NA
99	99-	High risk of bias	Low risk of bias	Not applicable	Low risk of bias	Medium risk of bias	Low risk of bias	Medium risk of bias	Overall high risk of bias	NA	Low
100	100-seedling	High risk of bias	High risk of bias	High risk of bias	Not applicable	High risk of bias	High risk of bias	High risk of bias	Overall high risk of bias	NA	Low
100	100-sapling	High risk of bias	High risk of bias	High risk of bias	Not applicable	High risk of bias	High risk of bias	High risk of bias	Overall high risk of bias	NA	Low
101	101-Matasgordas2019	High risk of bias	Low risk of bias	Low risk of bias	Not applicable	Medium risk of bias	Low risk of bias	Medium risk of bias	Overall high risk of bias	High	NA
101	101-Reserva2019	High risk of bias	Low risk of bias	Low risk of bias	Not applicable	Medium risk of bias	Low risk of bias	Medium risk of bias	Overall high risk of bias	High	NA
101	101-Matasgordas2020	High risk of bias	Low risk of bias	Low risk of bias	Not applicable	Medium risk of bias	Low risk of bias	Medium risk of bias	Overall high risk of bias	High	NA
101	101-Reserva2020	High risk of bias	Low risk of bias	Low risk of bias	Not applicable	Medium risk of bias	Low risk of bias	Medium risk of bias	Overall high risk of bias	High	NA
84	84-seedtot-hori	Low risk of bias	Low risk of bias	Not applicable	Low risk of bias	Medium risk of bias	Low risk of bias	Medium risk of bias	Overall medium risk of bias	High	NA
84	84-seedtot-pyr	Low risk of bias	Low risk of bias	Not applicable	Low risk of bias	Medium risk of bias	Low risk of bias	Medium risk of bias	Overall medium risk of bias	High	NA
84	84-seedtot-vert	Low risk of bias	Low risk of bias	Not applicable	Low risk of bias	Medium risk of bias	Low risk of bias	Medium risk of bias	Overall medium risk of bias	High	NA
84	84-seedtot-arched	Low risk of bias	Low risk of bias	Not applicable	Low risk of bias	Medium risk of bias	Low risk of bias	Medium risk of bias	Overall medium risk of bias	High	NA
84	84-seedtot-plant	Low risk of bias	Low risk of bias	Not applicable	Low risk of bias	Medium risk of bias	Low risk of bias	Medium risk of bias	Overall medium risk of bias	High	NA
